# Supplementary material for: Chromatin landscape, DSB levels, and cKU-70/80 contribute to patterning of meiotic DSB processing along chromosomes in C. elegans
Source: PLoS Genet. 2023 Jan 27;19(1):e1010627. doi: 10.1371/journal.pgen.1010627 (PMC9907818; doi:10.1371/journal.pgen.1010627)
Supplement: S1 File — Number of RAD-51 foci scored per nucleus in each zone is shown in the indicated genotypes. (XLSX) [file pgen.1010627.s006.xlsx]

## Sheet: Figure 1F, H
	RAD-51 foci counting (Figure 1)
	Number of RAD-51 foci scored per nucleus in each zone is shown in the indicated genotypes
	wt (0 Gy)							wt (10 Gy)							wt (20 Gy)							wt (30 Gy)							wt (60 Gy)							wt (100 Gy)							spo-11 (0 Gy)
	Z1	Z2	Z3	Z4	Z5	Z6	Z7	Z1	Z2	Z3	Z4	Z5	Z6	Z7	Z1	Z2	Z3	Z4	Z5	Z6	Z7	Z1	Z2	Z3	Z4	Z5	Z6	Z7	Z1	Z2	Z3	Z4	Z5	Z6	Z7	Z1	Z2	Z3	Z4	Z5	Z6	Z7	Z1	Z2	Z3	Z4	Z5	Z6	Z7
	1	1	1	5	3	1	0	6	6	11	9	11	5	1	9	10	12	19	23	15	9	18	22	24	24	25	19	19	21	21	22	33	34	27	20	35	40	45	55	55	45	42	1	1	1	1	1	1	1
	1	1	0	5	4	2	0	4	5	10	10	12	5	0	9	13	13	21	19	17	14	21	24	20	25	34	19	19	19	21	28	31	33	23	29	37	43	43	53	57	45	43	1	1	1	1	1	1	1
	1	1	1	2	4	1	0	5	8	9	10	17	9	2	9	10	15	25	20	20	10	18	16	18	24	28	20	18	18	20	28	30	31	24	21	38	34	41	54	56	43	40	1	1	1	1	1	1	1
	1	1	0	6	6	0	0	5	6	10	7	15	9	6	8	11	15	24	21	13	10	13	16	21	25	31	21	18	25	18	25	29	29	21	25	36	41	39	52	54	48	41	1	1	1	1	1	1	1
	1	1	2	2	2	2	0	5	4	12	12	12	11	7	8	13	21	25	23	17	13	19	11	23	20	33	15	11	17	20	24	30	29	20	22	36	38	43	53	60	49	40	1	1	1	1	1	1	1
	1	1	0	2	3	1	0	6	6	10	14	10	10	7	7	15	13	18	20	15	12	15	9	18	21	28	30	13	16	26	28	31	30	23	23	35	40	43	55	53	47	38	1	1	1	1	1	1	1
	1	1	1	5	2	3	0	4	7	10	8	12	9	2	10	13	17	15	21	15	9	17	18	18	19	28	21	20	20	25	20	29	37	20	25	35	42	47	54	54	43	45	1	1	1	1	1	1	1
	1	1	2	1	2	1	1	5	5	10	8	10	5	7	9	15	19	29	22	16	8	11	17	19	18	26	20	19	18	26	21	28	35	21	23	37	43	35	49	57	40	37	1	1	1	1	1	1	0
	0	1	1	6	3	1	1	6	5	10	10	10	5	9	10	10	13	25	19	16	10	15	11	20	21	21	19	11	16	20	23	30	36	24	24	36	38	38	53	56	40	40	1	1	1	1	1	1	0
	0	1	1	3	3	1	1	5	6	8	15	9	6	0	10	17	12	23	25	20	11	18	16	21	28	33	19	13	23	17	24	31	32	21	20	34	34	40	54	55	41	39	1	1	1	1	1	1	0
	0	0	0	4	12	1	0	4	4	12	17	11	6	0	9	15	17	19	20	18	15	17	17	15	27	23	18	18	21	19	28	29	29	25	27	40	39	41	50	54	46	45	1	1	1	0	1	1	0
	0	0	2	4	9	1	1	3	6	11	16	17	6	0	10	10	18	18	19	15	13	13	15	17	19	28	19	19	20	20	20	28	28	29	19	30	41	47	49	53	43	37	1	1	1	0	1	1	0
	0	0	1	4	5	1	1	5	7	8	10	10	7	8	8	11	13	20	28	17	9	12	14	20	18	27	20	17	21	21	28	28	31	19	23	39	38	42	53	56	44	41	1	1	1	0	1	1	0
	0	0	1	3	5	2	1	7	5	9	11	10	7	9	8	19	10	21	20	18	10	12	13	23	17	24	20	16	19	20	25	36	34	19	25	38	40	39	50	58	45	43	1	1	1	0	1	1	0
	0	0	2	6	7	4	0	5	6	8	8	9	5	10	9	9	15	28	22	20	11	12	16	21	27	25	20	20	23	21	29	33	33	21	26	35	41	40	49	54	47	38	1	1	1	0	1	1	0
	0	0	0	5	9	0	0	6	5	8	8	10	10	1	9	15	18	22	23	15	12	12	15	20	19	23	21	21	22	22	22	31	30	31	22	41	40	41	55	55	45	35	1	1	1	0	1	1	0
	0	0	0	3	4	0	0	5	5	13	10	16	11	1	10	10	10	16	21	16	10	15	14	19	23	30	23	17	21	23	20	28	31	21	21	39	38	42	54	57	47	43	1	1	0	0	1	0	0
	0	0	1	5	4	1	0	8	6	8	10	10	10	1	11	11	19	17	23	17	14	18	18	18	23	20	24	18	20	24	23	27	27	24	24	38	39	47	50	58	48	35	1	1	0	0	1	0	0
	0	0	2	3	5	1	0	6	7	10	11	11	5	3	6	15	13	18	25	18	12	17	22	19	21	25	19	17	19	20	24	28	28	23	23	38	40	45	56	56	49	37	1	1	0	0	1	0	0
	0	0	0	2	4	1	0	4	6	10	11	12	6	4	8	12	17	19	27	17	9	13	18	20	20	18	18	19	23	27	21	30	31	24	27	40	41	43	49	54	49	43	1	1	0	0	1	0	0
	0	0	1	4	7	2	0	6	8	11	9	12	7	5	8	10	17	25	24	16	10	8	11	18	24	28	15	17	18	22	20	31	29	24	25	43	39	39	50	53	47	40	1	1	0	0	1	0	0
	0	0	2	4	2	0	0	7	5	11	11	18	10	6	10	13	10	24	28	18	11	15	17	15	25	30	20	20	23	23	22	38	30	23	26	42	40	42	52	57	46	41	1	1	0	0	1	0	0
	0	0	3	4	3	2	0	4	5	8	10	10	10	6	9	12	12	23	22	15	8	21	16	24	21	17	19	21	21	21	23	30	31	21	25	40	43	40	54	60	43	38	1	1	0	0	1	0	0
	0	0	3	1	4	1	0	5	5	16	12	10	10	9	10	10	13	20	25	16	7	20	15	17	24	18	20	18	20	22	21	35	20	20	23	39	38	43	53	58	46	37	1	1	0	0	1	0	0
	0	0	0	2	4	3	0	8	5	11	10	13	10	9	10	9	12	25	24	17	10	18	17	16	23	21	31	19	18	20	20	29	35	26	21	38	39	45	49	57	47	38	1	1	0	0	1	0	0
	0	0	0	4	3	3	0	4	4	8	9	12	11	9	9	12	19	28	19	16	11	17	15	16	26	23	28	17	21	19	22	28	31	23	27	40	37	42	57	56	48	40	1	1	0	0	1	0	0
	0	0	1	3	5	2	0	5	6	10	11	10	8	3	9	10	15	17	19	18	13	16	14	17	27	34	29	19	21	18	25	27	30	24	25	35	39	41	55	54	43	41	1	1	0	0	1	0	0
	0	0	0	2	3	1	0	3	5	8	10	11	8	3	8	13	18	18	20	17	17	15	20	23	28	28	28	18	21	20	25	25	36	21	23	37	39	43	56	53	50	43	1	1	0	0	1	0	0
	0	0	0	2	2	2	0	5	7	8	8	11	9	4	9	10	11	19	21	19	9	13	11	17	27	24	17	17	20	21	26	30	33	20	22	36	40	45	55	57	47	40	1	1	0	0	1	0	0
	0	0	0	2	7	1	0	7	4	11	9	12	9	7	10	13	12	20	25	20	11	13	13	17	26	25	29	20	19	22	20	31	32	21	21	35	36	41	53	60	48	41	1	1	0	0	0	0	0
	0	0	2	3	6	2	0	6	7	11	11	14	6	5	7	10	13	21	29	15	10	14	18	20	26	27	19	21	18	23	28	29	31	23	24	41	39	40	52	58	49	42	1	1	0	0	0	0	0
	0	0	0	1	4	0	0	5	5	10	18	16	7	5	11	12	15	22	22	19	12	18	15	21	29	22	18	20	18	20	30	31	30	22	23	39	37	45	51	59	48		1	1	0	0	0	0	0
	0	0	3	6	3	0	0	4	5	10	10	10	10	0	8	12	15	19	23	17	10	14	15	23	21	26	19	21	20	19	29	30	29	27	24	38	40	43	53	57	47		1	1	0	0	0	0	0
	0	0	0	3	5	0	0	4	5	10	10	11	11	1	8	12	12	17	24	16	10	11	17	19	20	21	18	23	19	21	22	29	28	23	23	38	41	41	57	56	50		1	1	0	0	0	0	0
	0	0	1	1	2	0	0	5	6	10	10	10	6	1	8	13	17	20	19	16	9	19	18	18	29	29	19	29	21	18	28	28	30	20	22	40	39	45	55	57	48		1	1	0	0	0	0	0
	0	0	1	2	2	0	0	6	7	11	10	11	9	5	9	14	19	20	25	17	13	19	14	17	21	27	19	19	17	19	25	30	29	27	21	41	40	43	49	54	45		1	1	0	0	0	0	0
	0	0	1	3	2	1	0	5	6	11	13	17	10	8	9	15	19	19	20	15	9	18	15	19	23	25	15	19	24	21	29	31	32	28	25	39	41	39	53	53	48		1	1	0	0	0	0	0
	0	0	2	4	4	2	0	4	5	13	13	16	11	9	10	17	17	20	27	18	13	11	16	22	23	24	20	19	23	22	23	32	30	25	20	40	39	42	56	55	47		1	1	0	0	0	0	0
	0	0	3	2	5	1	1	6	4	13	13	10	8		8	18	18	18	22	17	10	9	15	15	24	27	21	18	21	21	24	30	31	26	24	39	37	43	57	56	40		1	1	0	0	0	0	0
	0	0	0	2	5	3	1	8	5	8	12	11	12		9	15	19	22	23	19	10	18	16	25	23	23	20		20	20	22	31	29	21	23	39	38	40	57	57			1	1	0	0	0	0	0
	0	0	3	1	6	4	0	5	7	10	12	10	10		10	16	16	20	19	20	11	20	15	19	25	21	23		21	22	29	32	37	22	24	38	39	39	51	57			1	1	0	0	0	0	0
	0	0	2	2	3	1	0	8	5	10	12	9	10		10	10	12	21	20	17	14	18	18	21	29	20	20		22	27	23	33	33	23		39	40	45	57	59			1	1	0	0	0	0	0
	0	0	0	2	4	1	0	6	6	11	11	10	10		10	17	19	23	23	15	15	16	20	18	28	19	22		20	23	26	32	34	27		40	41	40	52				1	1	0	0	0	0	0
	0	0	1	2	2	5	0	5	4	11	11	11	10		11	15	16	25	19	18	10	11	18	19	29	17	20		19	20	31	30	36	26		39	42	42	55				1	1	0	0	0	0	0
	0	0	1	4	5	1	0	6	3	11	13	10	10		9	15	19	22	28	17	15	18	17	23	28	31	25		19	19	25	31	35	20		39	40		53				1	1	0	0	0	0	0
	0	0	1	1	9	2	0	7	4	11	13	12	11		9	10	15	25	25	20	9	15	16	16	27	28	26		23	20	26	29	37	23		37	39		50				1	0	0	0	0	0	0
	0	0	1	4	3	0	0	5	8	11	11	13	11		9	12	15	22	20	17	11	15	13	18	19	25	19		21	21	27	29	34	27			38						0	0	0	0	0	0	0
	0	0	1	3	2	2	2	5	6	11	8	10	5		8	13	16	21	21	18	13	16	11	19	20	19	18		21	23	24	28	30	28			43						0	0	0	0	0	0	0
	0	0	2	3	10	0	0	5	5	9	8	11	5		10	9	20	22	21	18	11	16	11	21	28	21	19		24	27	24	29	39	26			44						0	0	0	0	0	0	0
	0	0	0	2	2	3	0	6	5	15	9	11	5		8	11	10	19	22	19	10	15	20	24	21	33	19		19	19	25	28	32	30									0	0	0	0	0	0	0
	0	0	1	2	3	2	0	6	7	12	11	12	5		7	13	11	25	19	17	11	19	19	19	27	34	20		23	18	27	27	37	27									0	0	0	0	0	0	0
	0	0	1	1	4	2	0	7	8	8	10	12	6		6	18	15	22	28	19	13	15	19	18	29	29	24		21	20	28	30	36	29									0	0	0	0	0	0	0
	0	0	2	3	2	2	0	6	4	18	10	11	7		9	17	16	21	27	18		11	16	24	28	32	23		23	24	29	31	36	26									0	0	0	0	0	0
	0	0	0	5	2	2	0	7	6	8	10	15	7		10	16	16	20	20	20		13	19	18	24	19	24		20	20	23	29	35	29									0	0	0	0	0	0
	0	1	0	2	2	1	0	6	5	12	10	10	8		9	16	21	27	21	15		13	15	23	25		22		20	21	25	29	33	28									0	0	0	0	0	0
	0	1	0	2	4	1	1	5	7	13	9	18	9		8	17	13	19	21	18		14	16	20	23		24		19	23	28	32	36	30									0	0	0	0	0	0
	0	1	0	1	5	1	0	5	5	10	12	10	9		10	10	14	25	23	17		12	14	18	28		25		23	19	29	30	35	34									0	0	0	0	0	0
	0	1	1	3	2	3	0	8	6	10	11	10	9		9	10	16	22	20	15		18	15	20	29		19		23	21	31	29	35	31									0	0	0	0	0	0
	0	1	1	3	3	2	0	7	7	10	12	11	8		6	11	15	19	20	15		19	20		22		29		21	25	30		37	29									0	0	0	0	0	0
	0	1	3	3	4	2	0	5	5	9	10	12	7		5	12	15	18	28	19		16	21		24				23	19	25		33	24									0	0	0	0	0	0
	0	1	2	4	3	12	0	4	5	9	10	13	7		10	13	17	17	22	17		17	19						20	21	25		37	26									0	0	0	0	0	0
	0	1	1	2	3	0	1	5	6	8	10	17	6		10	13	10	19	27	16		15	18						23	20	27		35	25									0	0	0	0	0	0
	0	1	1	1	4	2	2	5	7	11	10	11	7		7	12	17	25	21	20		16	19						21	27	28		34	26									0	0	0	0	0	0
	0	1	1	1	6	2	0	6	5	10	11	12			11	11	19	20	20			17	21						28				35	30									0	0	0	0	0	0
	0	1	0	3	5	4	0	5	6	10	13	16			13	12	11	21	20			15							23				38	29									0	0	0	0	0	0
	1	0	0	3	2	2	0	5	6	10	13	9			6	15	21	19	23			14							21				33	27									0	0	0	0	0	0
	1	0	2	2	2	1	0	4	5	8	10	10			13	13	14	18	25			17							22				32	28									0	0	0	0	0	0
	1	0	2	2	2	3	0	6	7	8	10	11			9	10	15	19	27			15							20														0	0	0	0	0	0
	1	0	1	4	5	3	0	5	6	8	8	12			8		21	20	26			14							21														0	0	0	0	0	0
	1	0	1	2	6	1	0	4	5	8	10	10			9		10	21	20			15																					0	0	0	0	0	0
	1	0	1	4	5	2	0	6	8	8	10	12			10		15	22	23			16																					0	0	0	0	0	0
	1	0	0	3	2	1	0	7	9	9	10	12			10		18	19	25			18																					0	0	0	0	0	0
	1	0	2	3	3	3	0	5	4	9	10	9			9		14		25			17																					0	0	0	0	0	0
	1	0	2	3	3	1		5	6	10	11	14			9		13		22			19																					0	0	0	0	0	0
	0	0	0	2	4	2		5	4	10	11	11			8		15		20			15																					0	0	0	0	0	0
	0	0	1	1	7	1		6	6	11	13	13			10		17		21																								0	0	0	0	0	0
	0	0	0	4	8	2		5	7	11	14	10			9		18		20																								0	0	0	0	0	0
	0	0	1	5	5	5		6	7	9	13	11			9		20																										0	0	0	0	0	0
	0	0	1	3	6	1		5	5	11	10	12			13		17																										0	0	0	0	0	0
	0	0	3	6	3	1		6	7	15	11	18			9		18																										0	0	0	0	0	0
	0	0	2	3	2	2		5	8	10	12	11			12		15																										0	0	0	0	0	0
	0	0	1	3	5	1		5	6	10	10	12			9		17																										0	0	0	0	0	0
	0	0	0	2	4	2		5	4	10	9				8		16																										0	0	0	0	0	0
	0	0	0	2	3	1		5	9	10	9				7																												0	0	0	0	0	0
	0	0	2	1	7	2		5	6	11	10				10																												0	0	0	0	0	0
	0	0	1	2	3	3		5	5	11	12				10																												0	0	0	0	0	0
	0	0	0	2	4	7		5	9	11	10				10																												0	0	0	0	0	0
	0	0	0	3	5	2		5	4	11	11				9																												0	0	0	0	0	0
	0	0	0	3	5	2		4	6	12	10				8																												0	0	0	0	0	0
	0	0	0	8	3	1		5	5	11	10				10																												0	0	0	0	0	0
	0	0	1	4	2	1		6	6	11	10																																0	0	0	0	0	0
	0	0	2	4	2	1		5	7	8	10																																0	0	0	0	0	0
	0	0	1	2	4	0		6	7	9	10																																0	0	0	0	0	0
	0	0	2	5	3	0		5	8	9	12																																0	0	0	0	0	0
	0	0	2	2	2	3		5	7	11	12																																0	0	0	0	0	0
	0	0	1	1	1	1		6	5	14	12																																0	0	0	0	0	0
	0	0	1	3	6	2		6	5	8	12																																0	0	0	0	0	0
	0	0	1	3	3	1		7	8		13																																0	0	0	0	0	0
	0	0	1	2		1		5			9																																0	0	0	0	0	0
	0	0	0	2		3		6			8																																0	0	0	0	0	0
	0	0	0	2		2		9			8																																0	0	0	0	0	0
	0	0	0	2		2		5			8																																0	0	0	0	0	0
	0	0	0	2		0		6			10																																0	0	0	0	0	0
	0	0	0	1		6		7			11																																0	0	0	0	0	0
	0	0	1	5		2		4																																			0	0	0	0	0	0
	0	1	2	7		0																																					0	0	0	0	0	0
	0	1	1	3		3																																					0	0	0	0	0	0
	0	1	0	2		1																																					0	0	0	0	0	0
	0	1	1	1		1																																					0	0	0	0	0	0
	0	1	0	2		1																																					0	0	0	0	0	0
	0	1	0	2		1																																					0	0	0	0	0	0
	0	1	1	1		2																																					0	0	0	0	0	0
	0	1	1	3		2																																					0	0	0	0	0	0
	0	1	3	3		1																																					0	0	0	0	0	0
	0	1	2	1		2																																					0	0	0	0	0	0
	0	0	1	2		1																																					0	0	0	0	0	0
	0	0	0	5		0																																					0	0	0	0	0	0
	0	0	0	5		3																																					0	0	0	0	0	0
	0	0	0	4		3																																					0	0	0	0	0	0
	0	0	1	3		2																																					0	0	0	0	0	0
	1	0	0	5		1																																					0	0	0	0	0	0
	1	0	1	6		2																																					0	0	0	0	0	0
	1	0	0	3		1																																					0	0	0	0	0	0
	1	0	1	1		1																																					0	0	0	0	0	0
	1	0	0	2		1																																					0	0	0	0	0	0
	1	0	2	2		8																																					0	0	0	0	0	0
	1	0	2	1		3																																					0	0	0	0	0	0
	1	0	0	3		2																																					0	0	0	0	0	0
	1	0	1	4		1																																					0	0	0	0	0	0
	0	0	1	2																																							0	0	0	0	0	0
	0	0	1	2																																							0	0	0	0	0	0
	0	0	1	2																																							0	0	0	0	0	0
	0	0	3	2																																							0	0	0	0	0	0
	0	0	1	1																																							0	0	0	0	0	0
	0	0	1	3																																							0	0	0	0		0
	0	0	1																																								0	0	0	0		0
	0	0	0																																								0	0	0	0		0
	0	0	0																																								0	0	0	0		0
	0	0	3																																								0	0	0	0		0
	0	0	1																																								0	0	0	0		0
	0	0	2																																								0	0	0	0		0
	0	0	1																																								0	0	0	0
	0	0	1																																								0	0	0	0
	0	0	0																																								0	0	0	0
	0	0	0																																								0	0	0	0
	0	0	2																																								0	0	0	0
	0	0	2																																								0	0	0	0
	0	0	1																																								0	0	0	0
	0	0	0																																								0	0	0	0
	0	0	1																																								0	0	0	0
	0	0	1																																								0	0		0
	0	1	1																																								0	0		0
	0	1	1																																								0	0		0
	0	1	1																																								0	0		0
	0	1	1																																								0	0		0
	0	1	1																																								0	0		0
	0	1																																									0	0		0
	0	1																																									0	0		0
	0	1																																									0	0		0
	0	1																																									0	0		0
	0	1																																									0	0		0
	0	1																																									0	0		0
	0	1																																									0	0		0
	0	0																																									0	0		0
	0	0																																									0	0		0
	0	0																																									0	0		0
	0	0																																									0	0		0
	0	0																																									0	0		0
	0	0																																									0	0		0
	0	0																																									0	0		0
	0	0																																									0	0		0
	0	0																																									0	0		0
	0	0																																									0	0		0
	0	0																																									0	0		0
	0	0																																									0	0		0
	1	0																																									0	0		0
	1	0																																									0	0		0
	1	0																																									0	0		0
	1	0																																										0		0
	1	0																																										0		0
	1	0																																										0		0
	1	0																																										0		0
	1	0																																										0		0
	1	0																																										0		0
	0	0																																										0		0
	0	0																																										0		0
	0	0																																										0		0
	0	0																																										0
	0	0																																										0
	0	0																																										0
	0	0																																										0
	0	0																																										0
	0	0																																										0
	0	0																																										0
	0	0
	0	0
	0	0
	0	0
	0	0
	0	0
	0	0
	0	0
	0	0
	0	0
	0	0
	0	0
	0	0
	0	0
	0	0
	0	1
	0	1
	0	1
	0	1
	0	1
	0	1
	0	1
	0	1
	0	1
	0	1
	0	1
	0	0
	0	0
	0	0
	0	0
	0	0
	0	0
	0	0
	0	0
	0	0
	0	0
	0	0
	0	0
	0	0
	0	0
	1	0
	1	0
	1	0
	1	0
	1	0
	1	0
	1	0
	1	0
	1	0
	1	0
	1	0
	1	0
	0	0
	0	0
	0	0
	0	0
	0	0
	0	0
	0	0
	0	0
	0	0
	0	0
	0	0
	0	0
	0	0
	0	0
	0	0
	0	0
	0	0
	0	0
	0	0
	0	0
	0	0
	0	0
	0	0
	0	0
	0	0
	0	1
	0	1
	0	1
	0	1
	0	1
	0	1
	0	1
	0	1
	0	1
	0	1
	0	0
	0	0
	0	0
	0	0
	0	0
	0	0
	0	0
	0	0
	0	0
	0	0
	0	0
	0	0
	0	0
	0	0
	0	0
	0	0
	0	0
	0	0
	1	0
	1	0
	1	0
	1	0
	1	0
	1	0
	1	0
	1	0
	1	0
	0	0
	0	0
	0	0
	0	0
	0	0
	0	0
	0
	0
	0
	0
	0
	0
	0
	0
	0
	0
	0
	0
	0
	0
	0
	0
	0
	0
	0
	0
	0
	0
	0
	0
	0
	0
	0
	0
	0
	0
	0
	0
	0
	0
	0
	0
	0
	0
	0
	0
	0
	0
	0
	0
	0
	0
Mean	0.155556	0.203822	0.974359	2.88889	4.07143	1.76744	0.191781	5.45714	5.84694	10.268	10.7019	11.8659	8.11111	4.55263	9.04444	12.8088	15.4337	21.0694	22.5195	17.1587	11.0962	15.5067	16.25	19.5	24.0333	25.5	21.1864	18.4103	20.7101	21.3016	25.1111	30.0517	32.5075	24.7015	23.4146	38	39.5306	42.0227	53.0217	56.0714	45.9231	40.0968	0.258427	0.231959	0.106667	0.0534759	0.216418	0.113475	0.134615
Standard Deviation	0.362938	0.403481	0.879507	1.45411	2.03703	1.61299	0.461204	1.10965	1.29513	1.85694	1.91001	2.37145	2.10308	3.3019	1.45271	2.58732	2.99672	3.01791	2.82661	1.69636	2.08881	2.82064	3.04985	2.54262	3.42457	4.75335	3.75304	3.09259	2.1564	2.43387	3.12178	2.21179	3.332	3.48162	2.21332	2.4037	2.09267	2.58339	2.55159	2.02897	2.76619	2.65022	0.439005	0.423175	0.309723	0.225585	0.413348	0.318304	0.344642
Total number of nuclei	360	314	156	135	98	129	73	105	98	97	104	82	63	38	90	68	83	72	77	63	52	75	64	58	60	54	59	39	69	63	63	58	67	67	41	46	49	44	46	42	39	31	178	194	150	187	134	141	52
SEM (Standard Error of the Mean)	0.0191285	0.0227697	0.0704169	0.12515	0.205771	0.142016	0.0539799	0.108291	0.130828	0.188544	0.187292	0.261882	0.264963	0.535639	0.153129	0.313759	0.328932	0.355664	0.322123	0.213721	0.289666	0.3257	0.381231	0.333862	0.44211	0.646849	0.488605	0.49521	0.2596	0.306638	0.393307	0.290422	0.407068	0.425347	0.345662	0.354406	0.298952	0.38946	0.376212	0.313077	0.442945	0.475993	0.0329048	0.0303822	0.0252888	0.0164964	0.0357078	0.026806	0.0477933
[truncated: 7 more columns]

## Sheet: Figure 2A
	RAD-51 foci counting (Figure 2)
	Number of RAD-51 foci scored per nucleus in each zone is shown in the indicated genotypes
	wt (0 Gy)							wt (60 Gy)							rad-54 (0 Gy)							rad-54 (60 Gy)
	Z1	Z2	Z3	Z4	Z5	Z6	Z7	Z1	Z2	Z3	Z4	Z5	Z6	Z7	Z1	Z2	Z3	Z4	Z5	Z6	Z7	Z1	Z2	Z3	Z4	Z5	Z6	Z7
	0	0	0	2	4	0	0	23	27	25	31	28	23	18	1	1	2	2	18	29	52	44	61	36	42	75	60	60
	0	0	0	3	5	0	0	24	22	23	30	24	27	25	3	1	2	6	36	39	25	60	47	31	54	58	62	61
	0	0	0	0	7	0	0	24	23	28	32	27	25	29	2	1	2	8	32	17	46	38	40	71	37	46	51	74
	0	0	1	3	3	0	2	19	19	21	32	25	23	27	1	1	1	11	35	34	32	48	43	71	49	46	62	50
	0	0	0	0	3	2	0	17	29	27	32	30	26	33	2	1	2	11	28	29	34	38	41	75	40	55	54	52
	0	0	0	2	5	1	0	18	22	28	33	24	29	20	2	1	4	9	23	17	30	50	65	47	52	66	44	44
	0	0	0	3	3	0	0	26	21	24	29	24	28	25	1	1	2	12	28	27	30	45	36	32	37	55	52	53
	0	0	1	0	4	1	2	25	27	22	25	26	24	21	3	2	2	17	32	20	29	30	72	31	49	60	44	46
	1	0	0	2	0	1	4	23	26	19	26	31	32	21	1	1	2	13	32	11	40	45	76	42	44	61	61	55
	0	0	0	0	2	0	0	20	24	25	30	26	27	20	1	1	1	14	32	13	37	39	50	32	46	49	50	61
	0	0	0	2	3	0	1	15	25	29	30	23	31	27	1	0	2	17	24	17	25	50	44	58	35	53	60	55
	0	0	0	0	3	0	1	22	33	28	26	30	26	23	1	0	2	20	31	29	41	51	55	64	77	54	62	55
	0	0	1	2	8	0	0	15	33	27	30	25	27	24	1	0	2	19	30	33	29	48	41	61	37	60	51	52
	0	0	0	2	3	0	2	21	19	22	27	31	25	19	1	0	1	27	19	38	26	46	42	58	48	75	62	60
	1	2	0	2	2	0	0	19	27	25	26	29	21	20	0	0	2	14	26	39	36	50	45	64	67	71	54	61
	0	1	0	1	1	6	2	19	24	21	24	32	28	24	0	0	2	20	22	27	35	50	49	62	63	73	44	74
	0	0	1	0	0	0	0	25	19	25	23	26	37	23	0	0	0	16	30	42	25	50	43	50	67	75	52	50
	0	0	0	2	5	1	0	33	21	19	23	27	26	18	0	0	6	19	31	29	26	51	49	45	67	75	44	52
	0	1	0	4	7	1	2	33	24	25	23	30	31	31	0	0	1	3	14	32	32	55	61	71	71	72	61	53
	0	2	0	4	2	2	1	19	23	30	24	29	30	33	0	0	2	11	26	29	33	52	62	50	65	53	50	44
	1	0	0	5	2	5	0	32	19	24	30	27	32	25	2	2	1	2	25	31	30	58	65	62	64	46	60	48
	0	0	0	1	4	0	0	23	25	21	29	27	25	21	2	2	2	1	18	33	30	52	63	58	65	46	61	56
	0	0	0	3	6	2	1	17	18	21	28	31	27	24	2	2	1	3	17	25	33	34	54	64	67	55	74	62
	0	0	0	4	5	0	0	19	22	22	25	30	28	26	1	2	2	2	7	31	40	59	61	62	63	66	50	60
	0	0	0	2	2	3	3	26	21	29	30	34	30	26	2	2	2	3	26	24	37	55	47	50	67	55	52	56
	0	1	0	5	3	0	1	25	19	24	29	32	29	25	2	1	2	10	13	27	25	61	40	45	67	60	44	49
	1	0	0	4	4	3	0	16	22	27	31	31	21	24	0	1	1	15	22	22	31	60	43	71	71	61	53	46
	0	0	0	5	5	2	1	19	23	22	31	36	27	24	0	1	1	5	15	20	29	60	41	50	65	49	46	55
	0	0	0	0	3	2	1	22	20	21	28	28	27	22	1	1	1	7	11	11	25	39	65	62	64	53	55	61
	0	0	2	2	2	0	0	18	24	24	32	32	25	22	1	1	2	11	33	23	36	57	36	58	65	54	61	55
	1	1	1	3	2	1	0	24	24	25	20	24	26	26	1	0	1	11	25	25	27	55	68	64	35	60	55	55
	1	0	0	2	4	2	3	24	26	26	28	29	24	24	0	0	3	4	36	29	29	75	65	62	27	75	55	52
	1	0	0	5	3	1	1	22	26	24	31	27	31	27	0	0	2	6	48	33	30	55	50	50	37	71	52	60
	0	0	2	4	3	0	0	15	24	25	27	24	31	22	0	0	1	9	22	27	31	62	44	45	48	73	75	61
	0	0	2	0	3	0	3	20	13	24	24	28	24	22	0	0	4	6	19	37	32	51	72	71	67	75	75	74
	0	0	2	4	6	0	0	18	20	29	16	23	23	29	0	0	3	3	14	22	32	55	41	50	63	75	58	50
	0	0	3	3	5	1	4	21	26	24	24	28	29	26	0	0	4	3	23	43	33	52	42	62	67	58	46	52
	1	1	0	4	3	3	1	27	20	25	28	24	27	29	0	0	3	2	19	28	28	58	45	58	67	46	46	44
	0	0	0	2	2	2	0	21	21	24	19	26	27	24	0	0	2	3	37	33	27	52	51	64	71	46	55	53
	0	0	0	0	3	3	0	23	26	28	22	25	28	25	0	0	2	3	33	31	22	34	43	62	65	55	66	46
	0	0	1	0	2	2	0	21	21	25	19	30	28	22	0	0	2	11	34	42	33	59	49	50	64	66	55	55
	0	0	0	0	4	3	2	15	23	24	31	28	28	30	1	0	2	15	29	29	35	55	48	45	65	55	60	61
	0	0	0	1	4	2	0	20	26	24	25	29	38	26	1	0	2	22	24	32	27	61	66	71	67	60	61	63
	0	1	0	0	5	0	0	25	20	26	27	26	29	21	1	0	1	15	28	29	36	60	61	50	63	61	49	62
	0	1	2	1	5	0	0	20	28	22	27	26	35	20	1	1	2	13	31	31	26	60	56	62	67	49	53	46
	1	0	1	0	4	0	0	28	20	23	24	26	33	23	1	1	4	11	31	33	35	39	48	58	67	53	54	53
	0	0	0	0	2	0	1	24	25	25	23	29	30	29	2	1	2	15	31	25	34	57	42	64	71	54	60	58
	0	0	0	0	3	2	0	27	27	17	26	28	34	18	1	0	2	14	34	31	24	55	41	62	65	60	75	59
	0	0	0	0	0	3	0	20	21	27	23	23	27	21	2	2	2	14	21	24	23	75	55	50	64	68	71	63
	1	0	0	2	0	2	0	28	22	24	28	26	27	23	1	1	2	21	30	27	25	55	36	45	65	61	73	55
	0	0	0	0	4	3	5	17	23	22	25	30	27	15	1	1	2	22	22	22	27	62	68	71	47	72	75	58
	0	0	0	0	6	0	4	17	22	23	26	34	31	23	1	0	0	20	25	20	29	52	76	50	49	75	75	55
	0	0	0	2	2	0	0	15	22	23	32	27	33	17	0	0	2	2	22	11	30	55	53	62	48	75	61	71
	0	0	0	0	4	1	1	22	23	19	24	28	26	23	0	0	1	7	28	23	37	56	48	46	67	75	61	65
	1	0	1	0	5	2	0	25	25	16	26	27	27	25	0	0	2	7	33	25	25	55	55	43	63	58	52	53
	0	0	0	1	4	1	0	23	31	27	26	27	27	25	0	1	2	2	25	29	36	55	49	49	67	46	61	55
	0	0	0	0	4	0	0	21	23	33	27	26	26	22	0	1	0	6	25	28	27	60	43	49	67	46	55	75
	0	0	2	1	5	0	0	23	17	29	27	26	30	26	0	1	4	17	24	27	26	43	48	48	71	55	43	77
	1	0	1	1	2	0	0	25	25	31	22	34	31	23	0	0	1	17	16	29	36	57	49	47	65	66	53	64
	0	0	0	2	5	0	0	22	21	33	30	28	30	24	0	0	2	9	30	30	33	55	43	55	66	55	43	68
	0	0	0	3	3	1	0	18	23	27	22	30	31	25	0	0	1	11	26	31	25	68	53	51	65	60	62	72
	0	0	0	1	7	0	0	22	25	26	23	30	25	22	1	0	1	9	26	32	23	55	51	52	67	61	49	71
	0	0	1	2	1	3	0	22	23	26	32	26	32	28	1	0	1	5	22	32	32	62	58	44	63	49	61	70
	0	0	0	3	2	2	0	18	26	26	27	27	28	27	2	0	3	13	30	34	31	51	58	58	67	53	61	55
	1	0	0	0	3	0	1	18	32	26	28	34	28	26	1	0	2	13	31	28	30	55	56	64	67	71	52	61
	0	0	1	0	2	2	0	26	21	27	30	30	27	24	0	0	1	25	31	27	30	52	48	61	71	65	61	55
	0	0	0	0	4	2	0	20	19	25	32	25	25	34	0	1	2	18	26	22	31	58	46	58	65	66	55	55
	0	0	0	0	4	1	0	24	26	27	32	35	26	27	0	2	1	24	32	34	40	52	43	64	64	65	43	52
	0	1	1	1	2	3	0	22	24	28	33	26	26	21	0	1	1	8	18	35	37	48	55	62	65	67	53	75
	0	1	0	2	2	4	0	26	28	25	29	27	25	22	0	1	2	11	17	27	25	55	36	50	65	63	43	73
	0	0	0	0	0	0	0	18	22	29	26	27	22	25	0	1	0	6	22	36	30	55	68	45	49	67	62	58
	0	0	1	0	0	2	0	29	26	21	28	31	24	22	0	1	4	12	19	24	28	66	68	69	49	67	49	46
	0	0	1	0	2	0	1	17	28	33	28	30	26	24	1	0	2	13	23	35	30	60	53	50	48	71	75	46
	0	0	2	2	4	1	0	24	22	31	22	25	25	24	1	2	1	18	19	34	31	60	48	60	67	65	58	55
	0	0	0	3	3	0	0	21	22	22	26	29	31	28	1	1	4	11	25	22	32	48	57	52	63	64	46	72
	0	0	0	4	6	0	0	28	20	31	29	28	27	25	1	0	3	10	32	23	33	57	49	52	42	65	46	55
	0	0	0	5	3	2	0	24	20	23	26	30	24	27	0	0	3	25	31	27	33	53	43	71	54	65	55	60
	0	0	1	8	2	1	0	19	16	29	26	33	25	24	0	0	2	10	35	28	34	75	57	50	37	49	66	63
	0	0	0	0	4	0	0	16	18	27	29	27	23	24	1	0	3	20	28	29	29	50	49	62	49	49	55	49
	0	0	0	0	4	0	0	21	23	25	29	23	15	26	1	0	3	16	26	32	28	53	46	68	40	48	60	53
	0	0	0	4	2	2	0	25	21	28	21	27	22	21	1	1	2	3	27	34	23	55	53	65	52	67	61	56
	0	0	0	3	3	0	1	27	22	25	28	27	32	33	1	1	1	13	30	35	34	50	53	62	37	75	54	60
	0	1	0	0	4	0	0	23	24	26	24	28	30	32	1	1	2	15	31	22	36	58	50	50	49	71	53	72
	0	0	1	2	5	1	0	25	22	25	24	32	30	29	1	1	4	13	32	22	26	52	55	48	44	73	54	71
	0	0	2	3	6	1	0	20	19	32	23	25	35	32	0	1	2	14	24	32	35	48	56	71	46	75	60	73
	0	0	0	2	6	2	0	17	18	30	27	42	32	28	0	0	2	11	31	17	25	59	58	50	35	75	75	76
	1	1	0	0	6	1	0	25	27	28	27	30	24	19	0	1	2	21	25	33	33	55	42	62	27	75	71	55
	1	0	0	4	3	2	1	28	23	26	28	30	31	31	0	1	1	15	19	25	34	61	48	54	37	58	73	58
	0	0	0	3	4	0	0	32	24	26	25	31	32	26	0	0	2	15	29	31	23	61	55	64	48	46	75	58
	0	0	0	2	4	0	0	19	24	30	29	28	29	27	0	1	2	17	22	22	22	60	46	62	65	46	75	46
	0	0	0	3	3	0	0	25	21	26	36	29	29	28	3	0	2	7	30	21	24	49	68	52	64	55	75	46
	0	0	0	4	5	2	1	25	25	28	30	28	30	24	3	1	1	16	31	23	26	57	74	51	65	66	58	55
	0	0	0	2	8	2	1	30	22	27	28	27	33	23	3	1	2	13	25	22	30	55	53	71	65	55	46	66
	0	1	1	1	2	3	0	21	23	22	26	36	25		1	1	2	6	25	19	32	55	48	50	49	60	46	55
	0	0	1	4	2	0	0	25	23	25	23	25	20		2	1	4	9	24	27	25	55	54	59	49	61	55	60
	1	0	1	2	2	1	0	19	14	21	26	24	24		2	1	4	15	16	31	25	55	49	62	48	49	66	61
	0	0	2	3	0	1	0	20	24	26	28	27	28		0	1	3	13	30	33	31	52	48	50	67	53	65	54
	0	1	1	4	3	0	0	23	24	41	26	32	28		0	1	3	13	28	35	24	55	48	45	63	54	66	53
	0	0	2	4	3	3	0	24	21	27	28	36	28		0	1	2	12	28	25	25	56	49	71	42	60	47	54
	0	0	0	2	5	0	0	26	21	29	26	27	26		0	1	2	13	22	33	32	54	43	50	54	75	65	60
	0	0	0	3	3	2		22	19	21	31	26	26		0	1	3	13	30	27	38	52	54	62	37	71	62	56
	1	0	0	4	4	1		20	23	23	24	27	29		0	1	1	13	33	32	28	60	51	58	49	73	60	71
	1		0	2	6	1		22	23	21	27	27	23		1	0	1	5	31	29	28	43	56	60	40	75	55	73
	0		3	5	4	0		27	18	27	33	30	32		1	0	3	17	26	22	29	57	52	55	52	75	61	75
	0		3	4	4	0		18	27	21	31	31	23		1	0	4	19	35	33	32	55	58	50	37	75	49	73
	0		4	6	3	0		25	24	24	25	29	31		1	0	2	10	18	35	33	65	55	45	49	58	53	61
	1		2	2	7			21	24	27	33	35	35		0	0	3	13	17	27	25	55	55	51	44	46	54	61
			1	1	4			29	34	26	24	30	40		1	0	3	14	26	36	25	62	66	50	46	46	60	52
			1	1	4			27	29	27	33	29	35		0	0	3	11	19	24	31	51	62	62	35	55	75	61
			1	0	4			21	25	22	22	24	24		0	1	3	24	23	35	34	55	60	58	27	66	71	55
			0	0	7			17	18	25	26	32	29		2	1	4	24	21	34	15	52	58	64	37	55	73	43
			0	0	4			16	22	22	24	26	34		2	1	2	15	25	22	26	58	57	62	48	60	75	53
			0	0	7			22	22	27	27	32	36		1	2		15	26	23	27	52	53	50	71	61	75	43
			0	0	5			29	19	25	33	29	29		1	2		15	28	27	32	48	68	45	65	49	58	62
			0	4	6			28	19	23	28	30	27		2	2		12	22	28	33	55	50	51	66	53	46	79
			0	3	3			25	29	28	28	35	34		0	3		15	25	29	34	55	53	50	65	54	46	66
			0	5	4			38	20	30	23	31	38		2	1		14	31	32	31	66	55	53	67	60	55	65
			0	2	4			29	24	23	26	39	28		2	1		14	31	34	27	50	50	55	63	75	53	63
			0	0	1			21	20	24	30	35	39		1	1		13	28	35	26	50	58	54	67	71	55	58
			0	4	2			22	20	22	27	26	19		0	1		13	34	33	25	48	52	56	67	73	60	57
			0	2				27	20	25	28	27	27		1	1		12	29	32	24	48	58	51	71	75	61	62
			0	0				26	25	27	26	26	28			2		13				53	59	62	65	75	76	66
			0	1				27	22	24	22	29	24			2
			0	3				29	29	26	26	33	36
			0	3				24	18	24	25	27	33
			0	5					24		33	29	28
			0	6					27		27	29	32
			1	0					23		27	34
				6					22		25	32
				0							26	29
				2							29	27
											29	32
											26	31
											26
											29
Mean	0.17757	0.166667	0.460938	2.00763	3.58333	1.08491	0.55	22.672	23	25.368	27.0741	28.7444	28.2362	24.6022	0.793388	0.699187	2.08929	12.1639	26.124	28.2314	30.1983	53.8934	52.6557	55.6885	56.1557	61.4836	58.1475	58.7131
Standard Deviation	0.383949	0.424108	0.81233	1.80383	1.77083	1.25066	1.05768	4.36218	3.61205	3.49778	3.42865	3.4171	4.23413	3.79971	0.845748	0.700526	1.04454	5.88086	6.27637	6.31765	5.23867	7.42322	9.05974	9.35885	12.431	9.71174	9.38759	8.64591
Total number of nuclei	107	102	128	131	120	106	100	125	129	125	135	133	127	93	121	123	112	122	121	121	121	122	122	122	122	122	122	122
SEM (Standard Error of the Mean)	0.0371177	0.041993	0.0718005	0.157601	0.161654	0.121475	0.105768	0.390166	0.318023	0.312851	0.295092	0.2963	0.375719	0.394012	0.0768862	0.0631643	0.0986994	0.532428	0.570579	0.574332	0.476243	0.672067	0.82023	0.847311	1.12545	0.87926	0.849912	0.782764

## Sheet: Figure 3A, E
	RAD-51 foci counting (Figure 3)
	Number of RAD-51 foci scored per nucleus in each zone is shown in the indicated genotypes
	wt (0 Gy)							dpy-28 (0 Gy)							mnT12 (0 Gy)
	Z1	Z2	Z3	Z4	Z5	Z6	Z7	Z1	Z2	Z3	Z4	Z5	Z6	Z7	Z1	Z2	Z3	Z4	Z5	Z6	Z7
	0	0	0	2	4	0	0	0	1	1	2	8	7	2	1	1	1	0	4	9	3
	0	0	0	3	5	0	0	0	1	1	6	4	11	4	1	1	2	0	5	0	3
	0	0	0	0	7	0	0	0	1	1	7	9	10	5	1	0	1	0	3	6	1
	0	0	1	3	3	0	2	0	0	2	3	7	10	14	1	0	1	1	5	2	0
	0	0	0	0	3	2	0	0	0	1	3	6	0	2	0	0	2	1	5	3	2
	0	0	0	2	5	1	0	0	0	1	3	8	7	6	0	0	1	1	2	4	1
	0	0	0	3	3	0	0	0	0	1	5	8	15	0	0	0	1	1	5	3	0
	0	0	1	0	4	1	2	0	0	1	6	10	0	6	0	0	2	1	4	1	0
	1	0	0	2	0	1	4	0	0	1	5	12	19	2	0	0	1	1	2	2	0
	0	0	0	0	2	0	0	0	0	0	8	5	15	3	0	0	1	2	4	9	3
	0	0	0	2	3	0	1	0	0	0	1	8	10	1	0	0	0	0	2	3	1
	0	0	0	0	3	0	1	0	0	0	4	4	9	3	0	0	0	0	5	2	0
	0	0	1	2	8	0	0	0	0	0	8	5	21	0	0	0	0	1	5	3	0
	0	0	0	2	3	0	2	0	0	0	6	5	10	1	0	0	0	1	1	0	1
	1	2	0	2	2	0	0	0	0	0	5	16	18	2	0	0	0	1	6	3	1
	0	1	0	1	1	6	2	0	0	0	2	10	4	2	0	0	0	2	2	3	1
	0	0	1	0	0	0	0	0	0	0	7	11	10	4	0	0	0	0	4	3	3
	0	0	0	2	5	1	0	0	0	0	9	10	8	0	0	0	0	0	1	6	2
	0	1	0	4	7	1	2	0	0	0	4	8	20	2	0	0	0	0	4	4	1
	0	2	0	4	2	2	1	0	0	0	3	9	6	1	0	0	0	2	3	2	1
	1	0	0	5	2	5	0	0	0	0	2	6	16	2	0	0	0	0	4	0	0
	0	0	0	1	4	0	0	0	0	0	4	5	21	1	0	0	0	5	8	1	2
	0	0	0	3	6	2	1	0	0	0	3	10	16	3	0	0	0	2	3	2	3
	0	0	0	4	5	0	0	0	0	0	1	2	9	0	0	0	0	5	2	0	0
	0	0	0	2	2	3	3	0	0	0	1	3	2	12	1	0	0	2	2	2	0
	0	1	0	5	3	0	1	0	0	0	3	15	16	5	0	0	0	1	1	1	0
	1	0	0	4	4	3	0	0	0	0	2	15	11	0	1	0	0	5	6	1	0
	0	0	0	5	5	2	1	0	0	0	2	13	8	0	0	0	0	3	4	3	0
	0	0	0	0	3	2	1	0	0	0	4	16	7	0	0	0	0	3	9	2	1
	0	0	2	2	2	0	0	0	0	0	1	11	3	1	2	0	1	0	2	1	0
	1	1	1	3	2	1	0	1	0	0	1	15	7	1	0	0	1	0	3	2	0
	1	0	0	2	4	2	3	1	0	0	8	17	5	2	0	0	4	9	3	3	1
	1	0	0	5	3	1	1	1	0	0	4	3	10	0	0	0	3	2	1	4	0
	0	0	2	4	3	0	0	4	0	0	5	13	6	0	0	0	1	3	1	2	0
	0	0	2	0	3	0	3	1	1	0	1	3	1	0	0	0	1	5	5	0	0
	0	0	2	4	6	0	0	2	4	0	2	6	4	0	1	0	0	2	3	0	1
	0	0	3	3	5	1	4	2	1	0	1	6	3	0	1	0	0	0	7	0	0
	1	1	0	4	3	3	1	1	1	0	8	8	12	0	0	0	0	2	2	0	0
	0	0	0	2	2	2	0	0	1	0	4	5	7	2	0	0	2	1	9	6	0
	0	0	0	0	3	3	0	0	1	1	0	13	5	3	0	0	3	3	3	0	0
	0	0	1	0	2	2	0	0	0	1	0	5	4	1	0	0	2	2	3	0	1
	0	0	0	0	4	3	2	0	0	2	1	7	17	0	0	1	6	2	1	0	2
	0	0	0	1	4	2	0	0	0	1	1	8	5	0	0	1	1	5	4	0	0
	0	1	0	0	5	0	0	0	0	2	0	8	4	0	0	0	1	2	4	2	0
	0	1	2	1	5	0	0	0	0	1	0	6	6	3	0	0	3	1	4	0	2
	1	0	1	0	4	0	0	0	0	1	2	11	4	1	1	0	2	0	3	0	0
	0	0	0	0	2	0	1	0	0	2	1	9	9	0	0	1	2	1	1	0	0
	0	0	0	0	3	2	0	0	0	1	3	9	12	0	0	0	0	3	7	0	0
	0	0	0	0	0	3	0	0	0	1	3	5	1	0	1	0	2	2	6	2	2
	1	0	0	2	0	2	0	0	0	1	3	7	0	0	0	0	0	4	2	2	1
	0	0	0	0	4	3	5	0	0	1	4	3	0	0	0	0	0	2	3	6	0
	0	0	0	0	6	0	4	0	0	1	7	7	3	0	0	0	0	4	4	0	0
	0	0	0	2	2	0	0	0	0	0	3	3	3	0	2	0	1	2	4	2	1
	0	0	0	0	4	1	1	0	0	0	4	13	5	0	0	0	0	2	5	1	0
	1	0	1	0	5	2	0	0	0	0	7	7	3	0	0	0	0	1	1	3	0
	0	0	0	1	4	1	0	0	0	0	3	9	2	0	0	0	0	1	5	1	2
	0	0	0	0	4	0	0	0	0	0	6	4	0	0	2	0	0	2	1	0	1
	0	0	2	1	5	0	0	0	0	0	3	2	4	1	0	1	0	1	3	7	1
	1	0	1	1	2	0	0	0	0	0	4	18	0	0	0	0	0	2	3	0	1
	0	0	0	2	5	0	0	0	0	0	2	11	6	0	0	0	0	2	7	1	1
	0	0	0	3	3	1	0	0	0	0	5	13	2	0	0	0	0	2	1	0	0
	0	0	0	1	7	0	0	0	0	0	3	5	8	0	0	0	1	3	1	0	0
	0	0	1	2	1	3	0	0	0	0	6	10	0	0	0	0	2	0	2	3	0
	0	0	0	3	2	2	0	0	0	0	4	18	2	0	0	0	1	3	5	6	0
	1	0	0	0	3	0	1	1	0	0	7	2	1	0	0	0	1	2	5	4	1
	0	0	1	0	2	2	0	1	0	0	0	13	10	0	0	0	1	3	5	2	0
	0	0	0	0	4	2	0	1	0	0	3	9	2	0	0	0	1	3	2	1	0
	0	0	0	0	4	1	0	1	0	0	3	5	0	0	0	0	2	1	2	2	1
	0	1	1	1	2	3	0	0	0	0	0	11	2	1	0	0	1	1	5	3	1
	0	1	0	2	2	4	0	0	0	0	3	6	0	0	0	0	2	3	6	1	0
	0	0	0	0	0	0	0	0	0	0	4	9	3	0	0	0	3	0	2	2	0
	0	0	1	0	0	2	0	0	2	0	3	10	0	4	1	0	4	2	4	2	0
	0	0	1	0	2	0	1	0	3	0	5	7	0	2	0	0	2	1	3	1	0
	0	0	2	2	4	1	0	0	1	0	1	6	1	12	0	0	2	1	3	4	0
	0	0	0	3	3	0	0	0	0	0	0	8	2	7	0	0	0	2	1	5	0
	0	0	0	4	6	0	0	0	0	0	2	6	0	0	2	0	1	2	5	4	0
	0	0	0	5	3	2	0	0	0	1	3	10	0	5	0	0	1	2	4	3	0
	0	0	1	8	2	1	0	0	0	1	3	9	0	0	0	0	0	3	3	1	2
	0	0	0	0	4	0	0	0	0	1	3	7	4	0	1	0	0	3	5	2	2
	0	0	0	0	4	0	0	0	0	1	1	10	0	8	0	1	0	1	4	4	1
	0	0	0	4	2	2	0	0	0	1	0	4	1	0	0	1	0	0	3	3	0
	0	0	0	3	3	0	1	0	0	1	4	10	0	7	0	0	0	1	3	4	1
	0	1	0	0	4	0	0	0	0	0	4	7	0	9	1	0	0	1	3	3	2
	0	0	1	2	5	1	0	0	0	0	2	4	2	0	0	0	1	2	3	3	0
	0	0	2	3	6	1	0	0	0	0	7	5	0	0	0	0	0	1	6	3	0
	0	0	0	2	6	2	0	0	0	0	7	5	2	0	0	1	0	3	4	2	0
	1	1	0	0	6	1	0	0	0	0	9	4	1	0	0	0	0	2	2	4	0
	1	0	0	4	3	2	1	0	0	0	5	32	0	0	2	0	0	4	5	1	0
	0	0	0	3	4	0	0	0	0	0	4	5	0	0	0	0	0	5	5	0	0
	0	0	0	2	4	0	0	0	0	0	3	7	15	4	0	0	0	0	4	2	0
	0	0	0	3	3	0	0	0	0	0	0	8	0	4	0	1	0	0	6	3	1
	0	0	0	4	5	2	1	0	0	1	5	3	0	2	0	0	0	0	5	0	0
	0	0	0	2	8	2	1	0	0	1	2	4	0	0	0	0	0	1	4	1	0
	0	1	1	1	2	3	0	0	0	1	5	17	0	11	0	0	0	1	4	2	0
	0	0	1	4	2	0	0	0	0	0	6	12	2	0	1	0	1	1	7	0	0
	1	0	1	2	2	1	0	0	0	0	3	11	1	4	0	0	1	0	5	2	0
	0	0	2	3	0	1	0	0	0	0	5	7	0	0	0	0	1	0	0	1	0
	0	1	1	4	3	0	0	1	0	0	4	15	0	0	0	1	0	0	6	3	0
	0	0	2	4	3	3	0	1	0	0	3	7	0	0	0	0	0	2	3	4	0
	0	0	0	2	5	0	0	1	0	1	2	10	9	3	0	0	0	0	7	2	0
	0	0	0	3	3	2		1	0	0	7	6	9	2	0	0	0	0	2	0	1
	1	0	0	4	4	1		1	0	0	5	13	3	2	1	0	0	3	3	6
	1		0	2	6	1		2	0	0	4	2	5	2	0	1	0	2	1	3
	0		3	5	4	0		1	0	0	5	4	7	0	0	0	0	0	1	2
	0		3	4	4	0		1	0	0	0	17	5	0	0	0	0	1	1	5
	0		4	6	3	0		1	1	0	4	3	8	0	0	0	0	1	2	2
	1		2	2	7			1	1	0	5	3	4	1	0	0	0	2	6	2
			1	1	4			1	1	3	0	5	3	0	0	0	0	1	3	2
			1	1	4			1	1	1	5	9	3	0	0	0	0	1	2	0
			1	0	4			1	1	4	3	2	4	1	0	0	0	0	6	2
			0	0	7			1	1	1	0	1	9	1	1	1	0	1	5	0
			0	0	4			1	3	0	5	0	8	0	0	0	0	0	7	2
			0	0	7			1	1	2	6	4	5		0	0	1	1	3	1
			0	0	5			1	1	0	3	3	2		0	0	1	3	3	2
			0	4	6			1	1	0	4	0	2		0	0	0	1	5	2
			0	3	3			1	1	0	6	3	5		0	0	0	2	5	0
			0	5	4			1	1	2	7	9	9		0	0	0	4	3	0
			0	2	4			0	1	0	7	1	3		0	0	0	6	5	0
			0	0	1			0	5	0	4	4	2		0		0	3	9	0
			0	4	2			0	2	0	6	0	0		0		0	3	4	0
			0	2				0	1	1	4	3	5		1		1	2	5	0
			0	0				0	1	0	3	1	3		0		1	3	3	0
			0	1				0	1	1	4	4	2		0		2	0	4	0
			0	3				0	2	1	7	5	0		0		2	0	0	1
			0	3				0	0	0	5	7	1				0	0	5	2
			0	5				0	0	0	5	5	3				0	0	1	5
			0	6				0	0	2	7	6	1				2	3	5	1
			1	0				0	0	0	2	5	8				0	2	2	2
				6				0	0	1	3	6	0					1	3	3
				0				0	0	1	1	1	0					1	6	2
				2				0	0	1	4	4	0					2	5	3
								0	0	3	2	1	2					2	6	0
								0	0	1	3	4	1					2	4	3
								0	0	1	7	5	3					3	3	2
								0	0	0	7	2	0					3	1	3
								0	0	0	5	8	2					1	4	3
								2	0	2	2	10	0					4	2	2
								1	0	1	3	6	0					2	4	1
								1	0	3	1	6	0					3	3	0
								1	0	3	1	6	0					2	4	0
								0	0	1	1	3	9					2	2	0
								0	0	1	1	8	0					2	8	1
								0	0	1	1	14	0						4	0
								0	0	1	0	3	1						3	0
								0	0	1	2	5	1						2	0
								0	0	1	0	5	2						0	0
								0	1	1	0	6	0						5	1
								0	1	1	1	11	0						1	2
								0	0	1	0	13	0						7	0
								0	0	1	0	9	4						5	3
								0	0	1	0	5	2						3	0
								0	0	1	5	6	4							1
								0	0	1	0	10	3
								0	0	1	1	6	0
								0	0	1	1	8	0
								0	0	0	1	12	1
								0	0	0	0	5	4
								0	0	0	4	8	0
								0	0	0	5	9	2
								1	0	0	3	10	2
								0	0	0	3	7	1
								1	0	0	2	3	1
								0	0	0	0	0	0
								0	0	0	1	3	0
								1	0	0	3	4	0
								1	0	0	0	3	1
								0	0	0	2	3	0
								0	0	0	3	4	0
								0	0	0	3	2	0
								0	0	0	2	2	1
								1	0	0	4	2	0
								0	0	0	4	2
								0	0	0	2	1
								0	0	0	0	4
								0	0	0	0	0
								0	0	0	0	1
								0	1	0	1	2
								0	1	0	0	1
								1	1	1	0	9
								0	1	0	0	5
								1	0	1	4	6
								1	0	1	2	7
								1	0	1	1	4
								1	0	0	0	1
								0	0	0	2	11
								0	0	0	1	11
								0	0	2	2	14
								1	0	1	1	12
								0	0	1	2	5
								0	0	1	2	4
								0	0	1	3	3
								1	1	0	6	7
								1	0	0	2	14
								1	0	1	2	4
								1	0	0	1	2
								1	1	1	0	15
								1	0	0	1	14
								0	0	1	5	5
								0	0	0	2	10
								0	1	4	4	2
								0	0	2	2	9
								0	0	2	0	17
								0	0	0	2	5
								0	0	1	0	9
									0	0	0	6
									1	0	3	12
									1	0	3	1
									1	0	2	5
									0	1	0	3
									0	0	4	5
									0	0	2	16
									0	0	0	7
										0	2	3
										0	2	2
										1	2
										0	0
										0	1
										2	4
										0	3
										0	2
										0	2
										1	2
										0	0
										0	2
										0	2
										2	3
										2	3
										1	0
										0	2
										1	2
											3
											4
											5
Mean	0.17757	0.166667	0.460938	2.00763	3.58333	1.08491	0.55	0.294118	0.268868	0.517391	2.897	7.00935	4.11111	1.69643	0.217742	0.110169	0.6875	1.73239	3.70861	1.90789	0.594059
Standard Deviation	0.383949	0.424108	0.81233	1.80383	1.77083	1.25066	1.05768	0.554218	0.659148	0.763325	2.18294	4.52224	4.94016	2.83428	0.503007	0.314436	1.04052	1.48713	1.92385	1.84267	0.862302
Total number of nuclei	107	102	128	131	120	106	100	204	212	230	233	214	171	112	124	118	128	142	151	152	101
SEM (Standard Error of the Mean)	0.0371177	0.041993	0.0718005	0.157601	0.161654	0.121475	0.105768	0.038803	0.0452705	0.0503322	0.143009	0.309134	0.377784	0.267814	0.0451714	0.0289462	0.0919696	0.124798	0.156561	0.14946	0.0858022

## Sheet: Figure 4B
	RAD-51 foci counting (Figure 4)
	Number of RAD-51 foci scored per nucleus in each zone is shown	Number of RAD-51 foci scored per nucleus in each zone is shown in the indicated genotypes
	wt (0 Gy)							met-2 (0 Gy)							set-25 (0 Gy)							met-2 set-25 (0 Gy)
	Z1	Z2	Z3	Z4	Z5	Z6	Z7	Z1	Z2	Z3	Z4	Z5	Z6	Z7	Z1	Z2	Z3	Z4	Z5	Z6	Z7	Z1	Z2	Z3	Z4	Z5	Z6	Z7
	0	0	0	2	4	0	0	1	0	2	5	2	1	2	2	1	4	5	6	7	1	0	1	1	7	9	1	0
	0	0	0	3	5	0	0	1	2	4	5	8	0	1	1	1	4	9	6	8	1	2	1	1	5	3	7	3
	0	0	0	0	7	0	0	1	1	4	4	13	0	1	1	1	4	8	7	1	5	2	1	1	6	4	5	3
	0	0	1	3	3	0	2	2	2	1	2	5	6	1	1	1	4	4	4	1	5	3	1	1	3	5	2	1
	0	0	0	0	3	2	0	1	3	2	5	7	1	1	1	1	1	6	4	1	0	2	1	1	4	6	5	3
	0	0	0	2	5	1	0	2	1	3	4	3	6	6	1	1	1	6	8	1	0	2	4	1	6	6	5	4
	0	0	0	3	3	0	0	1	2	1	3	4	2	1	0	1	1	9	5	1	0	2	0	1	6	5	7	14
	0	0	1	0	4	1	2	1	1	3	2	6	20	1	0	1	2	4	8	1	0	1	0	1	6	6	2	5
	1	0	0	2	0	1	4	1	2	3	1	6	14	1	0	1	2	4	13	0	0	1	0	2	9	8	6	2
	0	0	0	0	2	0	0	2	2	3	4	6	2	1	0	2	2	4	7	0	0	1	0	2	9	9	6	1
	0	0	0	2	3	0	1	1	0	3	6	7	1	1	0	2	3	4	4	0	0	0	0	0	6	6	7	1
	0	0	0	0	3	0	1	1	1	1	5	8	0	1	0	0	2	12	2	0	0	0	0	0	6	6	3	1
	0	0	1	2	8	0	0	2	0	2	4	4	3	0	0	0	1	8	4	0	0	0	0	0	8	7	3	1
	0	0	0	2	3	0	2	0	0	3	7	9	1	0	0	0	2	11	9	0	0	0	0	0	8	9	8	1
	1	2	0	2	2	0	0	0	0	1	2	8	1	0	0	0	0	8	4	0	0	0	0	0	7	3	5	2
	0	1	0	1	1	6	2	0	0	2	4	2	1	0	0	0	0	9	4	0	0	0	0	0	7	6	10	1
	0	0	1	0	0	0	0	0	0	1	4	7	0	0	0	0	0	4	2	0	0	0	0	0	6	7	4	5
	0	0	0	2	5	1	0	0	0	2	7	6	1	0	0	0	0	6	5	0	0	0	0	0	6	7	4	0
	0	1	0	4	7	1	2	0	0	2	7	6	2	0	0	0	0	5	4	4	0	0	0	1	6	2	30	0
	0	2	0	4	2	2	1	0	0	2	4	9	6	0	0	0	0	8	8	3	0	0	0	1	6	3	3	0
	1	0	0	5	2	5	0	0	0	1	4	7	4	0	0	0	0	5	7	2	2	0	0	1	7	6	5	0
	0	0	0	1	4	0	0	0	0	2	4	4	1	2	2	0	0	4	5	1	2	0	1	1	6	6	7	0
	0	0	0	3	6	2	1	0	0	3	4	5	2	1	2	0	0	5	6	1	1	0	1	1	9	6	2	0
	0	0	0	4	5	0	0	0	0	2	7	6	3	2	1	3	0	1	9	5	1	2	1	1	6	11	18	0
	0	0	0	2	2	3	3	0	0	2	4	3	0	3	1	1	3	6	5	5	1	3	1	1	9	10	3	0
	0	1	0	5	3	0	1	0	0	6	5	6	4	0	1	1	3	3	1	3	0	4	1	1	9	5	4	0
	1	0	0	4	4	3	0	0	0	1	5	3	1	0	1	2	3	4	2	1	0	4	1	1	7	5	5	0
	0	0	0	5	5	2	1	0	0	3	2	3	1	0	0	2	3	7	7	2	0	6	1	1	6	3	4	0
	0	0	0	0	3	2	1	0	0	1	4	6	1	0	0	1	3	6	5	1	0	2	1	2	7	4	2	2
	0	0	2	2	2	0	0	0	0	1	5	5	3	0	0	2	1	8	9	1	0	2	1	2	9	4	1	2
	1	1	1	3	2	1	0	0	0	0	3	5	1	0	0	2	1	6	10	2	0	4	0	2	9	10	3	2
	1	0	0	2	4	2	3	0	0	1	7	6	2	0	0	1	1	5	4	0	0	2	0	2	5	6	0	1
	1	0	0	5	3	1	1	3	1	3	6	3	3	0	0	2	1	5	2	0	0	4	0	0	9	5	0	1
	0	0	2	4	3	0	0	3	1	2	5	6	2	6	0	1	1	5	6	0	0	1	0	0	9	2	1	2
	0	0	2	0	3	0	3	2	1	1	4	9	2	7	0	0	1	2	9	0	0	4	0	0	9	9	5	2
	0	0	2	4	6	0	0	1	1	1	4	3	3	2	0	0	1	3	5	0	0	0	0	0	4	8	4	2
	0	0	3	3	5	1	4	2	1	1	2	7	1	1	0	0	0	4	1	4	0	0	0	0	4	6	6	1
	1	1	0	4	3	3	1	1	1	2	5	7	15	1	3	0	0	4	2	0	1	0	0	0	4	10	3	0
	0	0	0	2	2	2	0	1	1	1	3	4	3	1	3	0	0	8	3	6	5	0	0	0	9	16	2	1
	0	0	0	0	3	3	0	1	1	2	6	8	2	1	3	0	0	7	4	2	4	0	0	0	9	3	3	1
	0	0	1	0	2	2	0	2	1	2	4	9	2	6	2	0	0	4	5	3	1	1	0	0	6	4	3	1
	0	0	0	0	4	3	2	2	3	2	5	7	3	1	1	0	0	6	4	6	0	1	0	0	6	7	3	0
	0	0	0	1	4	2	0	2	1	1	6	6	2	1	1	0	0	4	2	1	1	1	0	0	6	11	4	1
	0	1	0	0	5	0	0	3	0	1	5	9	1	1	1	0	0	3	6	4	2	1	0	0	6	2	3	1
	0	1	2	1	5	0	0	4	0	3	5	5	2	1	0	0	1	5	7	4	3	2	0	0	6	6	2	6
	1	0	1	0	4	0	0	3	0	1	5	3	1	1	0	0	1	8	5	5	1	0	0	0	7	9	3	3
	0	0	0	0	2	0	1	1	0	1	5	5	1	1	0	0	1	5	6	1	0	0	0	0	2	8	2	2
	0	0	0	0	3	2	0	0	0	2	1	5	0	0	0	0	1	5	2	4	2	0	0	0	4	5	1	0
	0	0	0	0	0	3	0	0	0	1	2	5	0	0	0	0	1	8	5	3	1	0	0	0	4	2	2	2
	1	0	0	2	0	2	0	0	0	0	3	3	6	0	0	0	1	4	5	5	2	0	0	2	2	1	21	17
	0	0	0	0	4	3	5	0	0	0	7	4	1	0	0	0	0	2	14	4	0	0	0	3	6	5	2	1
	0	0	0	0	6	0	4	0	0	0	3	2	6	0	0	0	0	6	4	4	0	0	1	1	9	3	4	3
	0	0	0	2	2	0	0	0	0	0	6	8	2	0	0	0	0	4	6	2	0	0	1	0	6	1	1	5
	0	0	0	0	4	1	1	0	0	0	7	13	10	0	0	0	0	2	4	3	0	0	1	0	6	4	1	2
	1	0	1	0	5	2	0	0	0	0	2	5	8	0	9	0	0	9	6	4	4	0	1	0	6	9	4	1
	0	0	0	1	4	1	0	0	0	0	4	7	2	0	2	0	0	7	10	1	1	0	1	0	9	5	1	2
	0	0	0	0	4	0	0	0	0	0	2	3	1	0	2	0	0	5	5	1	2	0	2	0	8	7	2	2
	0	0	2	1	5	0	0	0	0	0	5	4	0	0	2	0	0	5	7	3	2	0	2	3	6	6	1	2
	1	0	1	1	2	0	0	0	0	0	5	6	3	0	2	1	0	2	4	2	2	0	3	3	4	5	0	2
	0	0	0	2	5	0	0	0	0	0	3	6	1	0	1	1	0	2	7	3	1	0	0	3	4	3	0	1
	0	0	0	3	3	1	0	1	1	0	5	6	1	6	1	1	0	3	5	8	5	0	0	3	6	6	0	1
	0	0	0	1	7	0	0	1	1	3	5	7	1	7	1	1	0	1	3	3	2	0	0	3	6	3	0	5
	0	0	1	2	1	3	0	2	2	2	9	8	0	2	0	1	0	3	2	3	2	0	0	3	8	9	0	2
	0	0	0	3	2	2	0	1	1	1	4	4	1	1	0	1	0	5	3	2	0	0	0	3	5	5	0	4
	1	0	0	0	3	0	1	2	1	4	8	9	2	1	0	1	0	2	6	1	1	0	0	3	2	3	5	1
	0	0	1	0	2	2	0	1	1	5	7	8	6	1	0	1	2	2	5	1	1	0	0	3	5	6	7	3
	0	0	0	0	4	2	0	0	1	1	8	2	4	1	0	1	2	1	7	2	0	0	0	3	5	4	2	1
	0	0	0	0	4	1	0	0	0	4	7	7	1	6	1	1	2	3	6	3	0	0	0	1	6	6	1	5
	0	1	1	1	2	3	0	0	1	2	7	6	2	1	0	1	2	2	4	2	0	0	2	1	7	6	2	4
	0	1	0	2	2	4	0	0	0	3	7	6	1	1	0	1	2	2	6	6	4	0	1	0	2	3	9	1
	0	0	0	0	0	0	0	0	0	2	7	9	2	1	0	2	1	2	6	3	0	0	1	0	9	6	8	1
	0	0	1	0	0	2	0	0	0	5	4	7	3	1	0	2	1	4	7	1	0	0	0	0	2	4	4	2
	0	0	1	0	2	0	1	0	0	4	8	4	2	1	0	2	1	5	7	2	0	0	2	0	5	5	2	3
	0	0	2	2	4	1	0	0	0	3	5	5	2	1	2	0	3	6	6	2	0	0	3	0	2	6	3	1
	0	0	0	3	3	0	0	0	0	2	10	6	3	0	1	0	3	5	4	2	0	0	2	4	2	4	2	0
	0	0	0	4	6	0	0	0	0	1	9	3	1	0	1	0	3	2	6	2	2	1	2	4	3	3	15	0
	0	0	0	5	3	2	0	0	0	2	4	6	3	0	1	0	2	2	8	3	0	1	2	4	3	5	3	0
	0	0	1	8	2	1	0	0	0	4	4	6	3	0	1	0	5	4	8	2	0	1	2	4	3	1	3	0
	0	0	0	0	4	0	0	0	0	2	2	3	2	0	1	0	3	2	8	4	0	1	2	4	3	3	4	1
	0	0	0	0	4	0	0	0	0	3	12	6	2	0	0	0	4	9	5	2	0	0	2	4	4	4	4	1
	0	0	0	4	2	2	0	0	0	4	2	9	3	0	0	0	5	3	5	5	0	0	3	4	6	5	3	1
	0	0	0	3	3	0	1	0	1	1	4	3	2	0	0	0	4	11	4	4	0	0	4	4	9	4	2	3
	0	1	0	0	4	0	0	0	1	0	6	7	1	0	0	0	3	10	7	0	0	0	5	3	7	1	3	0
	0	0	1	2	5	1	0	0	2	0	7	7	2	0	0	0	2	6	9	3	0	0	2	4	7	2	2	0
	0	0	2	3	6	1	0	0	1	0	7	4	1	2	0	0	5	4	7	3	2	0	2	1	7	2	1	0
	0	0	0	2	6	2	0	0	2	0	6	8	1	1	0	0	2	6	4	0	2	0	2	2	7	3	3	0
	1	1	0	0	6	1	0	1	1	0	6	9	2	2	0	0	2	6	8	1	2	0	3	3	7	6	4	0
	1	0	0	4	3	2	1	2	1	1	6	7	2	3	0	1	3	5	3	5	0	0	3	4	7	6	6	0
	0	0	0	3	4	0	0	1	1	3	6	6	2	0	0	1	3	8	4	4	0	0	3	1	7	3	2	0
	0	0	0	2	4	0	0	3	1	2	7	9	2	0	0	1	2	0	8	4	2	0	3	1	6	4	4	0
	0	0	0	3	3	0	0	3	1	1	4	5	3	0	0	1	2	18	12	5	0	2	0	1	5	5	2	0
	0	0	0	4	5	2	1	2	0	1	5	3	1	0	0	1	2	8	0	1	0	2	2	2	5	2	1	1
	0	0	0	2	8	2	1	2	0	1	5	5	4	0	0	1	0	2	3	1	4	3	2	3	5	6	2	3
	0	1	1	1	2	3	0	2	0	2	6	5	3	0	0	1	0	5	5	4	2	2	3	5	5	3	5	1
	0	0	1	4	2	0	0	2	0	1	9	5	4	0	2	0	0	3	4	1	0	2	2	2	9	6	1	1
	1	0	1	2	2	1	0	1	0	2	5	2	2	0	2	0	2	1	3	4	0	2	0	4	9	6	2	3
	0	0	2	3	0	1	0	1	0	2	8	8	3	6	1	0	2	10	6	5	0	1	0	4	12	8	1	5
	0	1	1	4	3	0	0	2	0	2	7	13	3	7	7	0	1	4	9	5	0	1	0	4	9	9	1	1
	0	0	2	4	3	3	0	1	0	1	6	5	1	1	2	0	0	2	10	1	1	1	0	4	5	4	1	3
	0	0	0	2	5	0	0	2	0	1	7	7	2	1	2	0	0	6	9	1	2	0	1	4	9	8	2	7
	0	0	0	3	3	2		1	0	3	5	3	1	1	2	0	0	4	4	3	0	0	1	3	8	8	1	1
	1	0	0	4	4	1		1	2	1	5	4	2	0	2	0	0	4	7	3	2	0	1	3	4	8	0	0
	1		0	2	6	1		1	1	1	6	6	1	0	1	0	0	5	3	1	1	0	1	3	5	8	1	0
	0		3	5	4	0		0	2	2	5	6	0	0	1	0	1	9	10	3	7	0	1	2	8	3	0	0
	0		3	4	4	0		0	3	1	7	6	3	0	1	0	3	8	11	5	2	0	3	4	3	6	4	0
	0		4	6	3	0		0	1	0	6	7	1	0	0	0	3	4	3	1	2	0	1	2	4	7	2	0
	1		2	2	7			0	2	0	9	8	1	0	0	0	3	6	4	5	1	0	2	3	7	8	1	0
			1	1	4			0	1	0	4		1	0	0	0	3	6	4	1	1	0	0	4	5	6	0	0
			1	1	4			0	2	0	8		0	0	0	0	3	9	9	1	1	0	1	1	6	6	0	0
			1	0	4			0	2	0	7		1	0	0	0	1	4	8	5	0	0	1	2	3	6	5	0
			0	0	7			0	0	0	8		2	0	1	0	1	4	2	2	0	2	1	2	4	12	2
			0	0	4			0	1	0	7		6	2	0	0	1	4	7	2	0	3	1	4	5	15	0
			0	0	7			0	0	0	7		4	1	0	1	1	4	5	2	0	4	1	4	3	11	4
			0	0	5			0	0	0	7		1	2	0	1	1	12	7	5	0	4	1	4	3	12	1
			0	4	6			0	0	0	7		2	3	0	1	1	8	4	3	0	6	4	4	4	12	3
			0	3	3			1	0	0	4		3	0	0	2	1	11	5	6	0	2	2	3	2	12	7
			0	5	4			1	2	0	8		0	0		0	0	8	8	1	0	2	2	3	5	5	5
			0	2	4			1	2	3	5		4	0		0	0	9	8	4	0	4	2	3	5	6	5
			0	0	1			2	2	2	10		1	0		0	0	4	7	4	0	2	2	2	5	8	4
			0	4	2			1	2	1	9		1	0		0	0	6	7	5	0	4	1	4	5	8	3
			0	2				2	2	4	4			0		0	0	5	6	1	0	1	2	4	5	8	4
			0	0				1	2	5	4			0		0	0	8	6	4	1	4	1	4	5	3	4
			0	1				1	2	1	8			0		0	0	5	7	3		0	1	4	5	6	1
			0	3				1	1	4	12					0	0	5	4	5		0	2	3	6	7	4
			0	3				2	2	2	12					0	1	6	4	4		0	2		9	8	3
			0	5				1	1	3	14					0	1	5	8	4		0	2		3	6	2
			0	6				1	1	2	9					0	1	8	5	2		0	2		6	6	7
			1	0				2	2	5									8	3		1	1		10	6	2
				6				0	2	4									13	4		2	1		8	15	1
				0				2	2	3									7	1		3	1		8	11	2
				2				2	2	2									4	1		5	1		8	12	2
								2	2	1									2	3		4	0		9	11	1
								2	1	2												6			6	13	0
								2	1	4												2			7	5	0
								2	1	2												2			8	5
								2	1	3												4			2	12
								2	1	4												2			6	9
								1	1	1												4			7	8
								1	0	0												1			6	10
								1	0	0												4			7	6
								1	0	0												3			7	5
								1	0	0												3			9	8
								1	0													3			7	9
								1	0													3			5	8
																						3			2	6
																						4			4	10
																									7	16
																									7	8
																									7	8
																									7	7
																									7	11
																									7	8
																									6	6
																									6	9
																									6	8
																									6	8
																									5
																									4
																									4
Mean	0.17757	0.166667	0.460938	2.00763	3.58333	1.08491	0.55	0.861111	0.715278	1.6831	5.56693	5.90654	2.45833	0.97561	0.698276	0.480315	1.28346	5.37008	5.75	2.53788	0.868852	1.21233	1.0303	1.83065	6.00629	6.46795	3.46269	1.68182
Standard Deviation	0.383949	0.424108	0.81233	1.80383	1.77083	1.25066	1.05768	0.935778	0.833421	1.40601	2.32853	2.28421	2.83702	1.68145	1.27327	0.688343	1.35634	2.79115	2.5663	1.8796	1.37841	1.57221	1.09781	1.54458	2.04845	3.05312	3.87135	2.45298
Total number of nuclei	107	102	128	131	120	106	100	144	144	142	127	107	120	123	116	127	127	127	132	132	122	146	132	124	159	156	134	110
SEM (Standard Error of the Mean)	0.0371177	0.041993	0.0718005	0.157601	0.161654	0.121475	0.105768	0.0779815	0.0694517	0.11799	0.206624	0.220823	0.258983	0.151611	0.11822	0.0610805	0.120355	0.247675	0.223367	0.163598	0.124795	0.130117	0.0955519	0.138707	0.162453	0.244445	0.334433	0.233882

## Sheet: Figure 5A, C
	RAD-51 foci counting (Figure 5)
	Number of RAD-51 foci scored per nucleus in each zone is shown in the indicated genotypes
	wt (0 Gy)							cku-80 (0 Gy)							lig-4 (0 Gy)							EV (0 Gy)							cku-70(RNAi) (0 Gy)							lig-4(RNAi) (0 Gy)
	Z1	Z2	Z3	Z4	Z5	Z6	Z7	Z1	Z2	Z3	Z4	Z5	Z6	Z7	Z1	Z2	Z3	Z4	Z5	Z6	Z7	Z1	Z2	Z3	Z4	Z5	Z6	Z7	Z1	Z2	Z3	Z4	Z5	Z6	Z7	Z1	Z2	Z3	Z4	Z5	Z6	Z7
	0	0	0	1	2	4	3	0	0	0	1	3	4	2	0	0	0	2	3	5	0	0	0	0	0	5	3	1	0	0	1	1	4	7	2	0	0	0	0	1	6	3
	0	1	0	0	4	2	1	0	0	0	1	5	6	3	0	0	0	2	5	3	0	0	0	0	0	4	9	2	1	0	0	0	3	2	2	0	0	0	0	1	1	2
	0	0	0	0	1	1	2	0	0	0	0	1	2	1	0	0	1	5	3	2	0	0	0	0	0	4	1	0	2	0	0	0	3	0	2	0	0	0	0	2	2	2
	0	0	0	0	2	2	0	0	0	0	1	4	1	2	0	0	0	3	5	0	0	0	0	0	2	6	1	0	1	0	0	0	6	4	1	0	0	0	0	4	0	1
	0	0	0	0	3	1	0	0	0	0	1	6	4	2	0	0	0	1	3	2	2	0	1	0	4	2	2	0	1	0	0	1	4	2	2	0	0	0	0	6	3	0
	0	0	0	0	2	3	2	1	0	0	1	7	4	2	0	1	0	1	1	0	0	0	1	0	0	4	0	1	0	2	0	3	4	1	1	1	0	0	1	4	7	1
	2	0	0	1	4	2	2	0	1	0	0	3	5	1	0	0	0	5	3	2	0	1	1	2	0	1	3	2	0	0	0	1	11	3	1	1	0	0	2	5	2	0
	0	0	0	0	2	3	3	0	0	0	0	3	6	1	0	0	1	2	7	1	0	0	1	1	0	4	2	1	0	0	0	3	6	3	0	0	0	0	1	4	2	1
	0	0	0	0	6	5	2	0	0	0	0	4	3	1	2	0	0	2	2	0	1	0	1	0	2	7	2	0	0	0	0	1	6	4	0	0	0	0	1	4	5	1
	0	0	1	1	6	4	1	1	0	0	2	4	6	0	0	0	0	1	3	2	0	0	2	0	1	9	4	1	0	0	0	1	3	6	0	0	0	0	2	2	5	1
	0	1	0	1	4	4	1	0	0	0	0	6	2	0	0	2	0	1	3	1	0	0	1	0	2	6	2	1	0	0	0	1	2	3	0	0	0	0	1	4	3	1
	0	0	0	1	4	2	1	0	1	0	0	7	3	0	0	0	0	2	2	1	0	0	0	0	1	4	4	4	0	0	0	1	5	4	0	0	0	0	1	5	3	0
	0	0	0	1	2	3	1	0	0	0	0	6	2	2	0	0	0	1	6	0	0	1	0	1	0	4	4	1	0	0	0	1	8	5	0	0	1	0	1	10	4	0
	1	0	1	0	4	3	1	0	0	0	0	5	3	0	0	0	0	4	6	2	0	0	0	1	3	2	5	0	0	1	0	2	4	5	0	0	0	0	0	11	2	0
	2	0	0	1	1	1	0	1	0	1	1	6	2	2	1	0	1	3	5	1	0	0	0	0	1	8	3	0	0	0	0	1	3	3	0	0	0	5	0	4	1	0
	1	0	0	1	2	2	4	0	0	1	1	5	4	0	0	0	0	2	5	0	0	0	0	0	0	8	3	0	0	0	0	1	4	3	1	0	0	0	2	2	4	2
	1	0	1	1	8	2	2	0	0	1	3	4	4	1	0	0	0	5	5	3	2	1	0	0	1	9	4	0	0	0	0	1	5	3	0	0	0	0	2	5	5	0
	1	0	0	0	2	0	2	0	0	1	3	2	1	0	0	0	0	2	0	2	2	0	0	0	1	4	1	0	0	0	0	1	8	4	0	0	0	1	2	2	1	0
	0	0	0	2	0	0	0	0	0	2	1	5	2	1	1	0	0	3	3	1	0	0	0	0	3	5	2	1	0	1	0	1	9	5	2	0	0	0	3	4	3	0
	0	0	0	2	5	2	0	1	0	1	4	9	2	1	0	0	1	3	4	0	0	0	0	0	2	6	2	4	0	0	0	2	6	0	0	0	1	0	2	4	3	0
	0	0	0	1	9	1	0	0	0	2	1	5	1	0	0	1	1	3	7	0	0	0	0	0	3	3	0	0	0	1	0	3	7	6	0	1	0	2	1	12	0	2
	0	0	0	1	3	2	0	0	2	1	2	6	1	0	0	1	0	2	8	0	0	0	1	0	3	4	7	0	0	0	0	1	7	1	0	0	0	0	4	2	0	4
	0	0	0	2	3	1	0	0	2	1	4	2	1	1	0	0	0	2	5	0	0	0	0	0	2	7	6	0	1	0	0	4	4	6	0	0	0	0	3	4	0	3
	0	0	0	0	3	1	2	0	0	1	0	7	1	3	0	1	0	3	8	0	0	0	0	0	2	11	1	0	1	0	1	2	6	0	1	0	0	1	6	1	7	7
	0	0	0	1	4	0	0	0	0	0	1	5	3	2	0	0	0	5	7	0	0	1	0	0	2	5	2	0	0	0	0	1	7	0	4	0	0	1	3	5	3	4
	0	0	1	2	4	1	2	0	0	0	2	6	2	1	1	0	1	2	4	0	0	0	0	0	0	1	0	0	0	0	0	1	9	2	5	0	0	0	4	5	4	4
	0	1	0	1	8	1	0	0	1	0	3	6	2	5	0	0	0	2	6	0	0	0	0	0	2	2	1	1	1	1	0	1	7	1	2	0	0	0	2	5	4	2
	0	2	0	2	4	2	1	0	0	0	2	2	10	4	0	1	0	5	7	1	1	0	0	0	2	2	1	0	2	0	0	3	6	1	0	0	0	1	3	4	2	2
	0	1	0	1	1	3	0	0	0	1	2	4	6	2	0	1	2	3	4	1	0	0	1	0	1	6	1	0	0	1	1	3	6	5	4	0	0	0	5	2	1	2
	0	0	1	1	4	2	0	1	0	0	3	3	4	4	1	0	0	0	5	1	0	1	1	0	0	2	1	0	0	0	0	4	6	4	1	2	0	0	0	5	3	0
	0	0	1	0	5	2	1	0	0	0	7	4	3	0	1	0	1	2	4	0	0	0	0	0	3	1	2	3	0	1	0	3	4	2	2	0	0	0	0	3	5	1
	1	0	0	0	5	2	2	0	0	0	9	5	8	1	1	0	1	3	5	0	0	0	0	0	3	2	0	2	1	1	0	2	8	3	2	0	0	0	0	4	1	0
	0	0	0	1	4	1	0	1	0	0	5	5	2	1	0	0	0	2	6	0	2	0	0	0		4	0	0	1	1	0	1	3	3	0	0	0	0	0	6	3	4
	0	1	2	1	5	2	0	0	1	0	4	3	2	2	0	1	0	2	5	0	1	0	0	0	0	3	1	0	1	1	1	3	9	3	3	0	0	2	0	3	5	4
	0	0	1	1	3	1	0	0	0	0	3	6	3	6	1	0	0	4	1	0	0	0	0	1	0	3	4	0	1	0	1	0	4	4	4	1	0	1	0	2	3	0
	0	0	0	0	5	2	0	0	0	0	9	2	4	0	0	0	0	4	2	1	0	0	0	1	0	4	3	0	0	0	0	2	7	4	1	0	1	2	1	7	5	1
	0	0	0	0	6	1	1	0	0	1	1	4	4	3	0	0	0	1	3	0	1	0	0	1	0	4	2	4	0	0	0	4	4	2	0	0	0	2	2	7	3	0
	0	0	0	1	4	2	4	0	0	0	0	4	1	1	0	1	0	4	3	0	0	0	0	0	0	4	3	0	0	0	0	2	3	1	0	0	0	1	1	3	3	1
	0	0	0	4	2	0	0	0	0	0	2	4	2	0	0	0	0	1	3	0	0	0	0	0	1	3	4	1	0	0	0	1	7	2	8	0	0	0	2	3	4	2
	1	0	1	2	3	1	4	0	0	0	2	7	11	1	1	0	0	2	2	2	0	1	0	0	2	2	1	2	0	0	0	0	5	4	2	1	0	1	1	7	1	3
	2	0	0	4	6	0	2	0	0	1	3	5	3	7	0	0	0	2	3	0	0	0	2	0	1	3	2	0	0	0	0	0	3	5	2	0	1	0	1	7	4	0
	0	0	0	3	6	1	0	0	1	0	7	6	2	3	0	0	1	1	5	0	1	0	0	2	1	7	4	0	0	0	0	0	2	4	3	0	0	0	1	3	4	2
	0	0	0	0	4	1	0	0	0	0	4	5	2	3	0	1	0	1	2	0	0	0	0	0	2	6	4	3	0	0	0	0	3	6	4	0	0	2	0	8	6	0
	0	1	0	2	11	3	0	0	0	0	5	5	2	10	0	1	1	1	2	0	0	0	0	0	1	5	2	0	0	0	0	1	6	2	3	1	0	0	0	5	3	1
	0	0	0	3	5	0	3	0	0	1	0	4	3	1	0	1	0	2	3	0	1	0	0	0	0	8	0	2	0	0	0	1	4	4	3	0	0	0	3	3	2	4
	0	0	1	0	2	0	2	0	0	0	2	9	2	1	0	0	1	1	2	0	0	1	0	0	0	6	0	2	0	0	0	2	2	2	0	0	0	1	2	5	3	0
	0	0	0	3	3	3	1	1	0	1	5	3	2	7	0	0	0	1	2	1	1	0	1	1	2	2	2	4	0	1	0	0	3	7	0	0	0	0	2	4	4	0
	0	0	2	1	4	1	0	0	0	0	3	5	3	5	1	0	0	3	3	3	0	0	1	1	2	5	4	6	0	1	1	0	5	7	1	1	0	1	2	6	7	0
	0	0	1	2	3	2	0	0	0	1	1	5	2	5	0	0	1	3	2	4	1	0	0	1	2	3	1	1	1	0	1	1	6	8	1	0	0	0	0	7	8	5
	0	2	0	2	2	0	2	0	0	2	0	2	4	0	0	0	1	6	1	3	0	0	0	2	4	9	5	1	0	0	1	0	9	4	1	0	0	0	0	5	2	5
	0	0	0	3	3	1	5	0	1	1	0	2	6	0	0	0	0	2	4	2	0	0	2	0	3	2	2	1	0	0	1	0	7	6	1	0	0	0	2	3	3	2
	0	0	0	1	7	0	2	0	0	0	0	2	0	0	0	0	0	2	6	2	0	0	0	0	0	2	1	2	0	0	1	2	2	4	1	0	0	0	2	2	11	2
	0	0	1	2	8	2	0	0	0	2	2	6	2	2	2	0	1	1	2	0	0	0	0	0	1	3	1	0	1	0	1	0	7	4	2	0	2	0	0	5	4	5
	1	1	0	0	5	0	2	0	1	0	0	6	0	2	0	1	2	1	1	2	0	0	0	0	1	4	4	0	0	0	0	0	7	3	5	0	2	0	3	3	4	0
	0	0	0	0	3	0	0	0	0	2	1	4	1	1	0	0	1	1	1	1	0	0	1	0	1	3	4	0	0	0	0	0	6	4	0	2	0	0	2	2	2	4
	0	0	0	0	2	2	0	0	1	0	0	7	1	1	0	0	2	3	3	0	1	0	1	0	3	4	0	0	0	0	0	3	5	7	3	2	0	0	3	3	5	4
	0	0	0	1	2	4	0	0	0	0	0	7	2	1	0	0	3	3	0	2	0	0	1	0	4	5	4	0	0	0	1	2	3	8	1	0	0	1	0	3	1	1
	0	0	0	2	4	2	1	0	0	1	0	7	3	0	0	0	4	3	3	1	0	0	0	0	3	6	1	0	0	0	0	1	4	4	2	0	0	1	1	3	5	3
	0	1	0	0	2	2	0	0	0	0	1	3	7	1	0	1	1	2	2	0	0	0	0	0	3	6	4	0	1	0	0	0	7	5	2	0	0	1	1	5	6	1
	0	0	0	0	2	4	0	0	0	0	0	4	3	3	1	0	0	4	4	0	0	0	0	0	2	5	0	0	1	0	0	1	13	3	0	1	0	1	1	4	4	3
	1	0	0	0	4	3	0	0	1	0	0	6	2	2	1	0	0	1	0	0	0	0	0	0	3	4	2	0	0	1	0	0	5	2	0	1	0	1	3	7	2	4
	0	0	0	1	3	6	0	0	0	0	0	5	1	3	0	0	0	1	6	0	2	0	0	0	1	3	1	0	0	0	0	3	5	1	4	1	0	0	0	4	2	1
	0	0	0	0	4	0	0	0	0	1	2	6	5	2	0	1	0	1	6	0	3	0	0	1	2	2	2	0	0	0	0	0	7	4	0	0	0	0	0	4	6	0
	0	0	0	0	2	3	2	0	0	2	0	6	1	6	0	0	0	2	4	0	0	0	0	0	2	5	5	1	0	0	0	1	6	5	2	0	0	0	0	4	4	0
	0	1	0	0	1	4	3	0	0	0	2	7	5	1	0	0	0	5	3	1	0	0	0	0	3	4	6	0	0	0	0	6	9	5	4	0	0	0	0	5	5	0
	0	0	0	0	5	2	1	0	0	0	0	4	4	3	0	0	1	3	3	2	1	1	0	0	0	2	4	0	0	0	0	1	4	3	2	0	0	1	0	7	8	2
	0	0	0	1	2	4	0	0	0	0	1	7	10	3	1	1	0	2	2	0	2	0	0	0	0	5	1	0	0	0	0	4	4	4	5	0	0	0	1	5	4	0
	0	0	0	3	1	0	0	0	0	0	1	3	8	4	1	0	0	1	1	0	1	0	0	0	0	3	2	0	0	1	0	1	3	4	2	1	0	0	1	6	4	0
	1	0	0	3	3	1	1	0	0	0	1	5	5	3	0	1	0	2	7	0	0	0	1	0	0	2	2	0	0	0	0	3	5	4	2	1	0	0	1	6	2	0
	0	0	0	0	5	2	0	0	0	0	3	8	2	4	0	0	0	2	6	0	0	0	2	0	0	4	4	0	0	0	2	2	4	4	3	1	0	0	0	5	3	0
	0	0	0	0	6	1	0	0	0	0	1	5	1	2	0	1	0	3	5	0	0	1	1	1	1	5	2	0	0	0	0	2	5	2	5	0	0	0	2	1	2	2
	0	0	0	0	4	0	0	0	0	0	0	7	2	3	0	0	0	4	2	0	0	0	0	0	1	5	5	0	0	0	0	3	8	1	7	0	0	1	1	10	3	0
	0	0	0	0	4	1	0	0	0	0	0	6	1	1	0	0	0	3	7	5	0	0	0	0	1	4	1	0	0	1	0	1	5	6	2	0	0	0	3	4	4	1
	0	0	0	1	4	5	0	0	0	0	4	6	1	0	1	0	0	2	4	0	0	0	0	0	0	5	2	0	0	1	0	5	8	2	3	0	0	0	0	6	4	0
	0	0	0	2	1	2	0	0	0	2	0	6	0	3	0	0	1	0	3	3	0	0	0	0	0	6	0	0	0	0	0	2	6	1	2	0	0	0	3	4	0	0
	1	0	0	0	0	0	2	0	0	1	1	6	1	4	0	0	1	2	1	0	1	0	0	0	0	7	0	0	0	0	0	4	3	2	3	0	0	1	0	3	1	0
	0	0	0	6	1	1	0	0	0	0	5	3	1	1	0	0	1	2	4	0	2	0	0	0	1	3	0	5	0	0	0	1	4	4	6	0	1	0	1	3	4	0
	0	0	0	2	6	1	0	0	0	0	2	5	5	4	0	0	0	1	5	0	0	0	0	0	3	5	0	1	0	0	0	0	1	6	6	0	2	0	2	8	5	0
	0	0	0	0	7	0	0	0	0	0	2	5	6	1	0	0	0	2	6	0	0	0	0	1	0	6	1	6	0	0	1	0	2	3	2	0	1	0	2	4	6	0
	0	0	1	6	3	1	8	0	0	0	4	6	8	1	0	0	0	4	3	0	0	0	0	0	0	4	2	11	0	0	0	0	4	6	0	0	1	0	2	5	8	3
	1	0	1	2	11	1	0	0	0	1	2	3	9	3	0	0	0	4	2	0	0	0	0	0	0	3	0	0	0	0	0	1	9	4	3	0	1	0	2	2	4	2
	0	1	0	3	5	1	0	0	0	0	4	5	7	2	0	0	0	6	2	0		0	0	0	1	3	2	0	0	1	1	0	2	13	3	0	1	0	6	5	5	1
	0	1	0	1	8	5	0	1	0	0	6	8	4	1	0	0	0	0	1	0		0	0	0	1	8	1	0	0	1	0	0	5	5	4	0	1	0	2	7	4	0
	0	0	0	0	5	3	0	3	0	0	5	5	9	4	0	0	0	1	1	0		0	0	0	3	11	1	0	0	0	0	0	4	7	5	0	1	0	3	5	2	0
	0	0	0	0	3	7	0	0	0	0	3	8	5	2	1	0	0	2	3	1		0	0	1	3	4	6	0	0	0	0	0	8	4	1	0	1	1	3	6	4	0
	1	0	0	0	3	1	0	0	0	1	2	1	8	4	0	0	1	1	3	0		0	0	0	3	4	1	0	0	0	0	0	5	3	1	0	1	0	5	7	4	0
	1	0	0	0	4	6	0	0	0	0	6	3	8	6	0	0	0	1	1	1		1	0	0	2	2	8	0	1	0	0	0	5	6	0	0	1	0	2	2	4	1
	0	0	0	0	2	3	0	0	1	0	1	5	7	2	0	0	0	1	0	0		1	0	0	3	1	7	1	0	0	0	0	3	9	2	0	0	0	3	5	2	1
	0	0	0	1	5	5	0	0	0	0	0	3	7	3	0	0	0	3	5	0		1	0	0	1	4	4	8	1	0	0	0	1	2	3	0	0	3	4	2	3	2
	1	0	0	0	0	4	0	1	0	0	0	5	9	3	0	0	0	1	4	0		1	0	0	1	5	4	0	0	1	0	0	3	4	1	0	0	1	6	3	3	3
	1	0	0	1	0	3	1	0	1	0	0	4	9	1	0	0	0	2	2	1		1	0	0	2	7	3	0	0	1	1	0	3	3	2	0	0	1	3	2	2	2
	0	0	0	0	4	3	1	0	0	1	0	5	1	3	0	1	0	3	5	4		0	0	0	2	0	3	0	0	0	0	0	5	5	1	0	0	1	2	7	5	3
	0	0	0	0	2	4	1	1	0	1	0	1	7	2	0	0	1	2	3	1		0	0	0	1	5	11	0	0	0	0	1	3	4	5	0	0	1	4	2	8	0
	0	0	1	0	4	0	1	0	0	0	0	4	5	4	0	0	1	4	6	0		0	0	0	2	5	5	0	0	1	0	1	4	8	2	0	0	1	1	3	5	0
	0	0	0	0	3	2	1	0	0	0	0	1	4	3	1	0	1	1	7	2		0	1	1	1	6	0	2	2	0	0	0	2	7	3	0	0	1	3	2	2	0
	0	0	0	0	1	3	0	1	0	0	0	5	6	2	0	1	0	4	2	1		0	0	0	3	2	2	3	0	0	0	2	2	5	0	0	0	1	2	2	1	0
	0	0	0	1	1	3	0	0	1	0	0	1	7	4	0	0	0	3	6	0		0	0	0		3	3	2	1	0	0	2	1	5	4	1	0	1	1	2	3	1
	0	0	0	0	2	3	0	0	0	0	0	4	6	3	0	0	0	5	3	4		0	0	1	0	4	2	0	2	0	0	2	3	2	2	0	0	0	0	2	3	2
	1	0	0	1	5	6	0	0	0	0	0	1	6	2	0	0	3	1	5	2		0	0	1	1	4	3	1	1	0	1	1	1	6	4	0	0	0	2	5	3	3
	0	0	1	3	3	1	1	0	0	0	0	4	7	1	0	0	0	2	3	3		0	0	2	1	2	4	0	1	0	0	2	1	4	3	0	0	0	3	4	4	0
	0	0	0	1	4	2	0	0	0	0	1	2	7	3	0	0	0	3	4	2		0	0	1	1	5	0	0	2	0	1	3	4	5	4	0	0	0	1	3	4	9
	1	0	0	1	3	4	0	0	0	0	1	5	6	2	0	0	2	0	3	0		0	1	1	1	7	1	0	1	0	0	0	3	4	1	0	0	0	0	4	2	2
	0	1	0	1	4	2	0	0	0	0	1	8	2	0	0	0	2	4	4	2		0	0	3	0	4	4	0	2	2	0	0	4	4	1	0	0	0	0	2	11	0
	0	0	0	1	2	1	2	1	0	1	1	6	2	0	0	0	1	3	4	0		0	0	0	0	7	1	0	0	0	0	0	1	6	4	0	0	0	0	4	4	2
	0	0	0	3	4	1	0	0	0	0	2	4	2	0	0	0	2	2	6	1		0	0	0	1	6	2	0	0	0	0	1	7	3	3	0	0	0	0	6	2	2
	0	0	0	1	5	1	0	0	0	0	2	6	2	0	2	1	1	5	3	0		1	8	0	2	9	1	0	0	0	0	0	4	2	5	0	0	1	0	8	0	1
	0	0	1	0	7	2	0	4	0	0	3	3	1	0	0	0	1	2	3	0		1	1	0	1	1	5	0	0	0	0	1	4	3	5	0	0	0	0	4	3	3
	0	0	0	1	7	2	0	0	2	1	4	2	0	2	0	0	0	4	4	2		0	2	0	1	6	4	0	0	0	0	1	8	2	5	0	0	0	0	2	4	2
	0	0	0	4	5	2	0	0	0	0	1	5	1	0	0	0	0	3	2	3		0	2	1	0	6	2	0	0	0	0	0	5	5	9	0	0	0	1	5	2	1
	0	0	0	1	5	3	1	0	0	0	2	4	4	0	0	0	0	2	5	2		0	1	1	2	7	0	0	1	0	0	0	5	4	1	0	0	0	2	4	2	3
	0	0	0	1	3	2	2	0	1	0	1	5	0	0	0	0	2	1	3	3		0	0	0	2	4	2	0	0	0	0	0	6	4	0	1	0	0	0	2	3	1
	0	0	0	3	5	2	0	2	0	0	1	9	0	0	0	1	1	2	4	0		2	0	0	1	3	2	3	1	0	0	0	7	2	5	2	0	1	2	2	10	1
	0	0	0	3	4	2	2	0	0	0	1	5	4	0	1	2	0	3	3	0		1	0	0	3	7	9	2	2	0	1	0	7	9	4	2	0	0	0	4	2	0
	0	0	0	0	2	5	2	0	0	0	4	4	4	0	0	0	0	0	6	1		1	0	0	1	5	3	1	1	0	0	1	3	7	4	0	0	0	0	3	0	0
	0	0	0	0	6	4	0	0	1	0	4	3	8	0	1	0	0	0	3	0		2	0	0	1	11	3	4	2	0	0	1	5	8	4	0	0	0	0	1	0	3
	0	0	0	0	3	2	1	0	0	0	1	5	3	0	0	1	0	1	6	1		1	0	0	1	3	2	2	0	0	0	3	8	5	0	0	0	0	2	1	6	0
	0	0	1	0	4	1	0	0	0	0	0	11	4	1	2	0	1	0	6	1		1	0	0	2	6	4	2	0	1	0	2	6	8	0	0	0	0	2	1	3	1
	0	0	1	1	7	2	0	1	0	0	0	9	6	0	1	0	2	0	4	1		1	0	0	1	8	2	2	0	0	0	0	9	3	0	0	0	0	2	4	2	0
	0	0	1	2	1	2	1	0	1	0	0	5	4	0	0	2	0	2	4	0		1	0	1	0	9	1	0	0	0	0	1	9	4	0	0	0	0	1	3	1	1
	0	0	1	0	4	2	1	0	0	0	0	9	6	0	0	0	0	0	5	0		0	0	0	2	2	3	1	0	0	0	4	4	5	1	0	0	0	0	4	2	0
	0	0	2	3	4	2	2	0	0	0	1	6	3	0	0	0	0	2	3	0		0	0	0	2	2	2	2	0	0	0	1	4	2	0	1	0	0	0	5	1	1
	0	0	1	1	4	2	2	0	0	0	1	3	14	0	0	0	0	0	6	0		0	0	1	2	6	0	1	0	0	1	4	8	0	5	0	1	0	0	9	0	1
	0	0	1	2	5	4	4	0		0	1	8	4	0	1	1	0	1	3	0		0	0	1	2	5	1	1	0	0	0	2	6	2	3	0	1	0	1	7	4	1
	0	1	0	1	2	3	3			1	0	5	3	2	1	0	0	0	6			0	0	0	0	3	4	2	0	0	0	0	5	7	6	0	1	0	4	5	2	0
	0	0	0	1	2	1	2			1	2	7	5	1	0	0	0	1	5			0	0	0	0	7	5	3	0	0	0	2	5	5	3	0	2	0	0	5	1	0
	0	0	1	3	1	4	0			0	4	7	3	1	0	0	1	1	2			0	0	0	1	5	0	3	0	2	0	0	6	2	2	0	1	0	0	5	3	0
	0	0	0	0	4	2	2			0	2	2	3	2		1	0	2	3			0	0	0	0	0	3	0	0	0	0	0	10	5	0	0	1	0	0	6	1	0
	0	0	0	1	4	1	0			0	0	2	5	1			0	2	8			0	0	1	2	4	0	0	0	1	0	0	7	1	0	0	0	0	1	4	2	3
	0	0	0	1	3	1	0			0	1	2	6	0			2	1	9			0	0	1	2	4	0	0	0	0	0	1	9	5	3	0	0	0	1	5	2	1
	0	0	0	0	4	0	0			0	4	9	4				2	0	3			0	0	1	1	6	0	0	0	0	0	1	5	15	1	0	0	0	1	4	4	2
	0	0	0	1	5	0	0			0	4	4	3				1	0	2			0	0	0	3	5	0	0	0	0	0	4	10	3	3	0	0	0	0	4	2	1
	0	0	0	1	3	0	0			0	2	6	4				0	0	2			0	0	0	2	2	3	0	0	0	0	3	13	5	5	1	0	0	2	4	2	1
	0	0	0	3	4	1	0			0	0	4	4				0	2	4			1	0	0	4	4	2	0	0	0	0	2	4	2	3	0	0	0	1	2	1	0
		0	0	4	4	3	0			0	2	3	4				0	3				0	0	0	3	5	0	0	0	1	0	4	5	4	1	0	0	0	1	5	0	0
		0	1	2	6	1	0			0	3	8	6				0	1				0	0	0	1	1	3	0	0	0	0	1	8	2	3	0	0	0	1	6	0	0
		0	0	1	5	0	0			1	3	7	3				1	1				0	0	0	2	8	1	0	0	0	0	5	10	2	1	0	1	0	0	2	1	1
			0	2	5	1	1			0	2	1	3				1	3				0	0	1	2	5	0	0	0	0	0	5	3	10	0	0	0	0	0	2	1	2
			0	2	4	2	0			0	2	12	2				1	2				0	0	1	1	3	3	0	0	1	0	1	3	8	1	0	0	0	1	3	0	1
			0	4	4	1	0			0	1	3	5					4				0	0	1	0	4	2	0	0	0	0	1	5	5	1	0	0	0	0	5		0
			0	2	1	0	0			0	2	6	0					2				0	0	2	2	2	4	1	0	0	0	0	5	4	1	0	0	1	0	8	2	0
			1	3	4	2	0			1	2	1	2					2				0	0	1	0	4	4	0	0	0	1	1	7	5	0	0	0	0	2	4	2	0
			0	3	2	1	2			0	4	4	1					3				1	0	4	0	2	0	1	0	0	0	3	4	7	0	0	0	0	3	5	1	2
			0	0	9	2	0			0	6	2	1									0	0	1	2	5	2	0	10	0		1	6	4	0	0	0	0	3	7	1	2
			0	0	6	4	0			1	4	1	3									0	0	0	1	4	3	1	0	0		1	6	3	0	0	0	0	2	4	3	2
			0	0	4	2	0			2	3	3	5									0	0	0	0	3	2	2	0	0		3	6	3	0	0	0	0	0	7	4	1
			0	3	3	1	1			1	0	6	4									0	0	0	0	2	9	0	0	0		0	3	6		0	1	0	2	2	1	3
			0	3	4	0				0	5	3	4									0	0	0	3	3	5	0	0	0		3	7	3		0	0	0	2	2	2	0
			0	1	5	0				0	5	6	1									0	0	0	1	4	0	0	0	1		1	2	1		0	0	1	0	2	2	0
			0	2	7	0					1	3	8									0	0	0	4	6	2	1	0	0		2	3	2		0	0	0	1	3	0	1
			2	1	2	2					0	7	6									0	0	0	5	6	2	1	0	0		1	7	1		0	0	0	4	4	2	2
			3	2	4	1					2	6	7									0	0	0	2	1	1	0	0	0		1	5	1		1	0	0	2	5	1	1
				0	1	3					1	1	4									0	0	0	1	4	5	0	0	0		1	9	5		0	0	0	1	1	6	0
				3	3	3					3	7	4									0	1	0	3	2	0	0	0	0		5	5	3		0	0	1	1	4	8
				1	2	1					4	6	2									0	0	0	1	4	6		0	0		4	3	1		0	0	0	0	5	2
				0	2	3					0	5	9									1	0	0	1	10	1		0	1		1	9	3		0	0	0	1	2	3
				2	0	2					1	7	4										0	0	1	6	1		0	0		4	9			0	0	0	1	4	1
				1	1	1					1	5	1										0	0	0	4	7			0		7	8			0	0	1	1	2	0
				1	3	0					4	9	2											3	2	1	1			0		2	5			0	0	0	0	2
				2	4	0					1	8	3											0	3	2	5			0		2	4			0	0	0	3	3
				3	3						2	5	3											0	2	2	2			1		5	13			0	0	0	1	4
				0	4						2	2	3											0	4	4	0			0		5	4			0	0	0	0	4
				1	5						2	11	2											0	1	2	0			0		7	4			0	0	0	2	5
				0	1						4	6	1											0	3	4	1			0		3	2			1	1	1	3	5
				1	5						3	3	4											0	4	3	4			0		4	6			0	0	2	4	7
				2	5						4	5	1											0	4	5	1			0		2	3			0	0	1	4	6
				0	2						6	5	0											0	3	0	1			0		1	3			0	0	0		5
				1	6						5	5	4											2	0	4	1			1		0	2				0	0	0	6
				1	2						3	7	1											0	2	3	3			0		0	4				0	0	0	4
				2	5						0		1											0	2	5	4			0		0	0				0	0	0	2
				2	3						4		3											0	2	2	0			0		0	7				0	0	0	2
				1							2		3											1	1	4				0		0	2				0	2	1	5
				2							1		1											0	1	3				0		1	4					1	0	7
				3							1		0											0	0	5				0		0	3					0	1	11
											2		0											0	2	7				0		0	8					0	0	3
											4		0											0	1	9				0		0	6						0
											1		1											0	0	2				0		0	3						0
											2													0	0	6				0		1	8						0
																								0	1	5				1		4	5						0
																								1	0	1				0		2	5						0
																									0	5				0		1	6						1
																									0	2						0	6						0
																									2	5						1	8						1
																									0	8						0	8						0
																									2	2						2	3						1
																									0	3						0							1
																									4	2						2							0
																									0	3						3							0
																									1	2						1							0
																									2	2						1							1
																									1	4						5							2
																									1	3						2							2
																									2	4													3
																									1	2													1
																									0	3													1
																									2	4													3
																									0	4													1
																									0	7
																									1	8
																									4	1
																									0	2
																									0	2
																									0	2
																									2	4
																									3	5
																									3	4
																									2
																									0
																									0
																									1
																									2
																									0
																									0
																									5
Mean	0.172932	0.125	0.238411	1.20231	3.74118	1.91195	0.815068	0.178862	0.172131	0.310811	1.89831	4.90476	3.61364	1.8062	0.230159	0.23622	0.463768	2.14789	3.7594	0.853659	0.358025	0.187097	0.261146	0.307263	1.38863	4.26829	2.41765	0.856209	0.314103	0.194444	0.15493	1.46597	5.25	4.01935	2.03448	0.174699	0.175439	0.327586	1.30256	4.27011	3.11538	1.30263
Standard Deviation	0.43539	0.373918	0.525466	1.22929	2.00976	1.47718	1.24847	0.558577	0.439621	0.569656	1.87715	2.16736	2.58537	1.80744	0.492548	0.479032	0.756089	1.38353	1.9194	1.19893	0.694778	0.423147	0.793778	0.645209	1.22694	2.19429	2.10008	1.60762	0.949054	0.43707	0.382151	1.53816	2.44558	2.35342	1.92359	0.453496	0.438828	0.672875	1.36062	2.0881	2.17897	1.54422
Total number of nuclei	133	136	151	173	170	159	146	123	122	148	177	168	176	129	126	127	138	142	133	123	81	155	157	179	211	205	170	153	156	180	142	191	184	155	145	166	171	174	195	174	156	152
SEM (Standard Error of the Mean)	0.0377531	0.0320632	0.0427618	0.0934613	0.154141	0.117148	0.103324	0.0503652	0.0398014	0.0468255	0.141095	0.167216	0.19488	0.159136	0.0438796	0.0425072	0.0643626	0.116103	0.166433	0.108104	0.0771975	0.033988	0.0633504	0.0482252	0.0844664	0.153256	0.161069	0.129969	0.0759851	0.0325773	0.0320694	0.111297	0.180291	0.189031	0.159745	0.0351981	0.033558	0.0510105	0.0974359	0.158298	0.174457	0.125253

## Sheet: Figure S1E
	RAD-51 foci counting (Figure S1)
	Number of RAD-51 foci scored per nucleus in each zone is shown in the indicated genotypes
	wt (0 Gy)							wt (60 Gy)							dsb-1 (0 Gy)							dsb-1 (60 Gy)
	Z1	Z2	Z3	Z4	Z5	Z6	Z7	Z1	Z2	Z3	Z4	Z5	Z6	Z7	Z1	Z2	Z3	Z4	Z5	Z6	Z7	Z1	Z2	Z3	Z4	Z5	Z6	Z7
	0	0	0	1	2	4	3	33	23	20	26	31	30	24	2	2	2	1	1	0	1	31	28	52	37	35	36	34
	0	1	0	0	4	2	1	22	31	33	32	34	24	24	1	1	2	1	0	0	0	28	28	34	34	42	38	38
	0	0	0	0	1	1	2	28	23	31	30	28	29	27	1	1	1	0	0	0	0	24	31	43	20	38	44	23
	0	0	0	0	2	2	0	22	21	28	28	28	32	25	2	1	1	0	0	0	0	26	29	32	36	31	46	23
	0	0	0	0	3	1	0	22	19	31	28	28	32	27	0	0	0	0	0	0	0	22	32	29	26	39	38	37
	0	0	0	0	2	3	2	21	22	22	29	30	32	30	0	0	0	0	0	0	0	26	22	31	29	37	29	30
	2	0	0	1	4	2	2	22	19	36	31	28	33	25	0	0	0	0	0	0	0	22	27	37	34	27	42	42
	0	0	0	0	2	3	3	20	30	35	31	36	26	27	0	0	0	0	0	0	0	28	42	39	38	31	37	43
	0	0	0	0	6	5	2	17	23	32	28	29	29	25	0	0	0	0	0	0	0	28	26	41	31	31	33	31
	0	0	1	1	6	4	1	22	22	32	32	27	28	29	0	0	0	0	0	0	0	14	17	36	35	45	35	26
	0	1	0	1	4	4	1	18	36	33	29	26	30	31	0	0	0	0	0	0	0	30	25	35	30	34	33	35
	0	0	0	1	4	2	1	19	24	25	27	31	29	35	0	0	0	0	0	0	0	15	15	33	30	25	36	36
	0	0	0	1	2	3	1	23	24	32	30	27	28	29	0	0	0	0	0	0	0	23	22	32	35	33	40	32
	1	0	1	0	4	3	1	27	20	30	30	27	23	20	0	0	0	0	0	0	1	23	27	41	45	36	34	42
	2	0	0	1	1	1	0	18	20	25	31	29	30	23	0	0	0	0	0	0	1	22	32	54	44	34	19	24
	1	0	0	1	2	2	4	16	30	27	27	29	25	25	0	0	0	0	0	0	0	25	25	38	21	37	32	28
	1	0	1	1	8	2	2	20	25	27	26	28	30	27	0	0	0	0	0	1	0	35	18	29	44	25	37	22
	1	0	0	0	2	0	2	30	25	26	29	27	22	20	0	0	0	0	0	7	0	24	27	41	40	43	41	33
	0	0	0	2	0	0	0	25	20	26	31	24	22	32	0	0	0	0	0	0	0	36	25	37	18	36	44	20
	0	0	0	2	5	2	0	20	23	31	32	29	24	28	0	0	0	0	0	0	0	25	35	39	12	29	23	35
	0	0	0	1	9	1	0	24	26	35	23	30	25	27	0	0	0	0	0	0	0	23	15	28	39	36	25	26
	0	0	0	1	3	2	0	20	23	26	26	30	36	27	0	0	0	0	0	0	0	24	18	28	31	38	21	37
	0	0	0	2	3	1	0	26	21	29	29	29	35	28	0	0	0	0	0	0	0	35	34	29	34	37	39	39
	0	0	0	0	3	1	2	28	22	34	30	25	38	26	0	1	0	0	0	0	0	27	27	38	23	30	47	32
	0	0	0	1	4	0	0	22	29	26	31	31	36	38	0	1	1	0	0	0	0	23	33	31	29	35	42	33
	0	0	1	2	4	1	2	26	23	27	28	24	30	34	0	1	0	4	0	0	0	30	22	35	23	32	16	42
	0	1	0	1	8	1	0	15	25	28	29	36	28	29	0	0	0	0	0	0	0	28	27	38	39	29	33	20
	0	2	0	2	4	2	1	17	25	30	30	28	29	34	0	0	0	0	1	0	0	18	28	40	25	35	27	32
	0	1	0	1	1	3	0	20	25	31	24	28	35	36	1	0	0	0	0	0	0	21	21	38	42	11	25	26
	0	0	1	1	4	2	0	19	27	29	34	32	30	28	0	0	0	0	0	0	0	27	24	27	39	35	32	22
	0	0	1	0	5	2	1	20	27	28	29	37	33	32	0	0	0	0	0	0	0	26	34	52	13	33	32	23
	1	0	0	0	5	2	2	20	30	31	26	30	32	31	0	0	0	0	0	0	0	16	26	45	29	22	33	20
	0	0	0	1	4	1	0	24	24	27	28	28	30	29	0	0	0	0	0	0	0	19	24	32	31	26	29	34
	0	1	2	1	5	2	0	24	29	30	24	37	26	27	0	0	0	0	0	0	0	17	28	35	38	12	32	21
	0	0	1	1	3	1	0	27	32	28	30	27	32	31	0	0	0	0	0	0	0	13	32	27	40	29	36	33
	0	0	0	0	5	2	0	28	25	32	31	35	27	35	0	0	0	0	0	0	0	21	21	45	26	33	33	30
	0	0	0	0	6	1	1	31	26	32	28	28	33	24	0	0	0	0	0	0	0	33	29	42	36	29	28	39
	0	0	0	1	4	2	4	23	21	34	31	29	32	25	0	0	0	0	0	0	0	19	24	47	29	38	30	27
	0	0	0	4	2	0	0	28	29	24	28	30	34	26	0	0	0	0	0	0	0	27	32	29	32	43	36	17
	1	0	1	2	3	1	4	28	28	28	30	37	30	30	0	0	0	0	0	0	0	42	40	49	33	35	23	19
	2	0	0	4	6	0	2	32	24	29	30	38	31	28	0	0	0	0	0	0	0	43	26	31	20	19	35	23
	0	0	0	3	6	1	0	35	18	28	33	30	29	34	0	0	0	0	0	0	0	29	32	46	31	37	28	23
	0	0	0	0	4	1	0	27	31	25	26	51	32	32	0	0	0	0	0	0	1	37	47	33	34	27	39	32
	0	1	0	2	11	3	0	21	29	24	27	40	26	32	0	0	0	0	0	0	2	27	35	38	27	26	32	17
	0	0	0	3	5	0	3	20	28	29	25	39	34	26	0	0	1	0	0	0	0	37	22	24	21	36	32	26
	0	0	1	0	2	0	2	24	25	33	34	39	26	28	0	1	3	0	0	2	0	38	34	36	23	32	29	12
	0	0	0	3	3	3	1	25	35	30	34	25	30	24	0	0	1	0	0	1	0	32	28	25	39	35	26	30
	0	0	2	1	4	1	0	32	20	28	25	31	33	31	0	0	1	0	0	0	0	20	28	27	37	38	33	27
	0	0	1	2	3	2	0	20	21	22	31	26	33	18	1	0	0	0	0	0	0	41	36	35	32	35	37	24
	0	2	0	2	2	0	2	24	27	37	26	21	25	26	1	0	0	0	1	0	0	34	26	37	29	30	43	25
	0	0	0	3	3	1	5	29	30	32	28	37	27	29	0	0	0	0	0	0	0	35	35	20	28	37	43	29
	0	0	0	1	7	0	2	30	19	25	30	31	29	28	0	0	0	0	0	0	0	25	26	20	39	41	30	42
	0	0	1	2	8	2	0	20	24	30	35	37	26	31	0	0	0	0	0	0	0	31	18	25	17	23	32	21
	1	1	0	0	5	0	2	22	17	20	31	35	33	23	0	0	0	0	0	0	0	28	26	25	34	34	27	29
	0	0	0	0	3	0	0	31	26	29	30	32	29	21	0	0	0	0	0	0	0	28	17	35	20	32	31	32
	0	0	0	0	2	2	0	31	22	28	26	32	28	18	0	0	0	0	0	0	0	29	12	36	29	40	35	24
	0	0	0	1	2	4	0	22	24	33	32	32	27	28	0	0	0	0	0	0	0	26	24	35	28	24	40	36
	0	0	0	2	4	2	1	24	26	33	27	32	34	32	0	0	0	0	0	0	0	20	10	31	33	31	32	21
	0	1	0	0	2	2	0	18	24	24	37	37	29	31	0	0	0	0	0	0	0	24	15	27	27	21	34	29
	0	0	0	0	2	4	0	27	18	26	38	27	28	26	0	0	0	0	0	0	0	21	19	29	35	38	38	29
	1	0	0	0	4	3	0	22	23	23	36	34	26	25	0	0	0	0	0	0	0	20	22	19	35	37	27	24
	0	0	0	1	3	6	0	27	23	30	26	30	29	28	0	0	0	0	0	0	0	19	27	16	34	29	33	29
	0	0	0	0	4	0	0	30	21	30	35	35	32	26	0	0	0	0	0	0	0	23	10	26	33	34	30	27
	0	0	0	0	2	3	2	27	23	30	31	30	33	28	0	0	0	0	0	0	0	20	14	38	40	35	37	31
	0	1	0	0	1	4	3	32	22	27	28	35	33	29	0	0	0	0	0	0	0	23	23	15	31	34	26	22
	0	0	0	0	5	2	1	25	17	33	25	40	33	32	0	0	0	0	0	0	0	26	27	11	35	41	34	16
	0	0	0	1	2	4	0	23	34	25	29	36	28	22	0	0	0	0	0	0	0	27	30	32	21	32	42	26
	0	0	0	3	1	0	0	28	29	24	29	34	25	27	0	0	0	0	0	0	0	23	21	19	29	31	29	34
	1	0	0	3	3	1	1	23	27	26	31	27	36	33	0	0	0	0	0	0	0	21	20	12	8	40	32	25
	0	0	0	0	5	2	0	20	23	31	28	34	26	36	0	0	0	0	0	0	0	12	29	19	15	36	24	24
	0	0	0	0	6	1	0	28	27	28	26	31	38	37	0	1	0	0	0	0	0	21	22	33	34	25	35	34
	0	0	0	0	4	0	0	23	21	28	29	30	31	29	0	0	1	0	1	1	0	26	29	10	32	23	34	29
	0	0	0	0	4	1	0	21	24	26	29	29	35	33	0	0	1	0	1	0	0	18	26	23	33	17	41	22
	0	0	0	1	4	5	0	24	30	33	32	30	35	23	0	0	0	0	0	0	0	24	28	17	33	10	33	25
	0	0	0	2	1	2	0	24	25	37	27	25	30	19	0	0	0	0	0	0	0	23	28	27	29	34	43	20
	1	0	0	0	0	0	2	23	28	29	29	34	32	26	0	0	0	0	0	0	0	19	27	38	29	29	24	25
	0	0	0	6	1	1	0	16	26	29	29	26	28	26	0	0	0	0	0	0	0	31	21	27	30	42	36	18
	0	0	0	2	6	1	0	24	27	29	29	28	26	29	0	0	0	0	0	0	0	32	24	23	29	15	41	30
	0	0	0	0	7	0	0	22	27	37	25	31	22	35	0	0	0	0	0	0	0	30	27	31	30	35	21	27
	0	0	1	6	3	1	8	24	27	35	23	26	30	26	0	0	0	0	0	0	0	17	22	25	34	12	26	34
	1	0	1	2	11	1	0	22	25	25	29	31	40	30	0	0	0	1	0	0	0	37	13	25	19	42	41	29
	0	1	0	3	5	1	0	29	23	26	25	26	29	31	0	0	0	1	0	0	0	19	16	31	27	33	38	32
	0	1	0	1	8	5	0	25	30	25	25	37	38	29	0	0	0	0	0	0	1	35	13	23	32	33	30	20
	0	0	0	0	5	3	0	19	28	27	27	29	30	26	0	0	0	0	0	0	0	28	18	26	24	24	34	28
	0	0	0	0	3	7	0	24	20	19	31	36	26	29	0	0	0	0	0	0	0	32	30	23	23	19	24	31
	1	0	0	0	3	1	0	25	26	31	29	30	26	27	0	0	0	0	0	0	0	10	20	34	30	23	31	25
	1	0	0	0	4	6	0	29	23	27	31	25	31	31	0	0	0	0	0	0	0	17	19	30	35	33	34	20
	0	0	0	0	2	3	0	31	23	30	29	36	25		0	0	0	0	0	0	0	20	32	19	29	31	10	26
	0	0	0	1	5	5	0	23	24	27	24	30	25		0	0	0	0	0	0	0	31	20	34	32	26	23	32
	1	0	0	0	0	4	0	27	23	20	30	32	26		0	0	0	0	0	0	0	28	24	32	35	38	32	26
	1	0	0	1	0	3	1	28	18	34	35	33	24		0	0	0	0	0	0	0	17	10	35	33	28	23	23
	0	0	0	0	4	3	1	28	25	34	30	30	24		0	0	0	0	0	0	0	21	25	28	29	33	20	25
	0	0	0	0	2	4	1	25	18	24	34	30	28		0	0	0	0	0	0	0	27	27	32	29	30	38	26
	0	0	1	0	4	0	1	26	29	25	25	33	28		0	1	0	0	0	0	0	33	29	23	29	32	36	21
	0	0	0	0	3	2	1	21	20	22	27	29	27		0	1	0	0	0	0	0	17	22	31	23	15	14	10
	0	0	0	0	1	3	0	24	23	23	33	29	29		0	0	0	0	0	0	0	31	27	17	31	33	30	26
	0	0	0	1	1	3	0	28	23	26	29	33	20		0	0	0	0	0	0	0	27	21	29	34	24	12	21
	0	0	0	0	2	3	0	24	23	26	34	30	27		0	0	0	0	0	1	0	25	26	25	33	27	41	34
	1	0	0	1	5	6	0	27	23	29	26	33	30		0	0	0	0	0	1	2	21	30	18	32	38	30	24
	0	0	1	3	3	1	1	27	24	30	36	29	28		0	0	0	0	0	0	1	22	20	32	26	34	37	22
	0	0	0	1	4	2	0	24	22	26	30	28	30		0	0	0	0	0	0	0	25	26	23	20	39	34	24
	1	0	0	1	3	4	0	22	23	29	28	29	37		0	0	0	0	0	0	0	9	17	18	22	31	43	16
	0	1	0	1	4	2	0	30	22	30	26	29	34		0	0	0	0	0	0	0	21	26	25	30	13	37	22
	0	0	0	1	2	1	2	28	18	21	32	31	29		0	0	0	0	0	0	0	26	28	25	39	41	32	21
	0	0	0	3	4	1	0	17	23	29	33	33	32		1	0	0	0	0	0	0	18	26	24	35	31	29
	0	0	0	1	5	1	0	21	25	25	33	37	31		1	0	0	0	0	0	0	25	24	23	28	34	34
	0	0	1	0	7	2	0	19	25	35	25	28	32		0	0	0	0	0	0	0	25	21	23	31	30	30
	0	0	0	1	7	2	0	23	29	31	30	26	26		0	0	1	0	0	0	0	23	31	22	34	36	36
	0	0	0	4	5	2	0	31	19	30	38	32	27		0	0	0	0	0	0	0	14	10	36	33	31	33
	0	0	0	1	5	3	1	20	23	26	26	32	24		0	0	0	0	0	0	0	17	27	31	28	23	36
	0	0	0	1	3	2	2	24	31	29	29	31	28		0	0	0	0	0	0	0	24	17	35	25	29	37
	0	0	0	3	5	2	0	31	28	35	35	31			0	0	0	0	0	0	0	10	28	30	23	24	26
	0	0	0	3	4	2	2	19	22	29	26	35			0	0	0	0	0	0	0	28	21	28	26	28	24
	0	0	0	0	2	5	2	23	26	26	31	29			0	0	0	0	0	0	0	9	19	25	29	28	28
	0	0	0	0	6	4	0	22	27	22	29	32			0	0	0	0	0	0	0	24	24	22	29	26	29
	0	0	0	0	3	2	1	28	26	29	31	32			0	0	0	0	0	0	0	26	24	31	29	23	26
	0	0	1	0	4	1	0	24	28	22	34	27			0	0	0	0	0	1	0	9	20	36	29	29	27
	0	0	1	1	7	2	0	18	26	29	37	28			0	0	0	0	0	1	0	16	17	34	30	33	29
	0	0	1	2	1	2	1	23	21	25	31	29			0	0	0	0	0	2	0	29	39	33	36	27	33
	0	0	1	0	4	2	1	18	20	24	34	26			0	0	0	0	0	2	0	25	23	37	29	33	32
	0	0	2	3	4	2	2	26	24	27	32	30			0	0	0	0	0	8	0	24	25	25	35	29	37
	0	0	1	1	4	2	2	25	27	30	25	26			0	0	0	0	0	0	0	21	24	30	27	29	28
	0	0	1	2	5	4	4	22	21	26	28	33			0	0	0	0	0	0	0	24	21	23	32	28	26
	0	1	0	1	2	3	3	21	21	29	23	28			0	1	0	0	0	0	0	27	31	21	30	26	23
	0	0	0	1	2	1	2	24	18	27	28	31			0	1	0	0	0	0	0	37	23	33	36	33	29
	0	0	1	3	1	4	0	21	29		27	30			0	0	0	0	0	0	0	20	35	37	29	29	26
	0	0	0	0	4	2	2	24	21		25	29			0	0	0	0	0	0	0		32	13	29	26	28
	0	0	0	1	4	1	0	28	22		34	29			0	0	0	0	0	0	0		25	21	26	31	30
	0	0	0	1	3	1	0	25	21		33	33			0	0	1	0	0	0	0		18	28	29	30	20
	0	0	0	0	4	0	0	24	25		32	30			0	0	1	0	1	0			18	26	23	34	30
	0	0	0	1	5	0	0	22	20		30	33			0	0	1	0	1	0			18	23	29	33	35
	0	0	0	1	3	0	0	18	21		29	32			0	0	2	0	1	0			25	38	28	33	26
	0	0	0	3	4	1	0		19			31			0	0	2	0	0	0			16	25	28	34	30
		0	0	4	4	3	0		13			29			0	0	0	0	0	0			26	31	34	31	34
		0	1	2	6	1	0		26			30			0	0	0	0	0	0			17	34	35	36	27
		0	0	1	5	0	0		29			36			0	0	0	0	0	0			25	25	30	22	24
			0	2	5	1	1					30			0	0	0	0	0	0				32	23	26	29
			0	2	4	2	0					34			0	0	0	0	0	1				25	19	25	31
			0	4	4	1	0					30			0	0	0	1	0	1				17	20	29	21
			0	2	1	0	0					31			0	0	0	1	0	2				28	36	39	27
			1	3	4	2	0					28			0	0	0	2	0	2				24	34	40	28
			0	3	2	1	2					29			0	0	0	1	0	2				23	25	38	32
			0	0	9	2	0					29			0	0	0	0	0	0				27	19	33	21
			0	0	6	4	0					22			0	1	0	0	0	0				29	36	24	24
			0	0	4	2	0					33			0	0	0	0	0	0				27	25	29
			0	3	3	1	1					29			0	0	0	0	0	0				29	28	31
			0	3	4	0						31			0	0	0	0	0	0				24	26	26
			0	1	5	0						36			0	0	0	0	0	0						34
			0	2	7	0						32			0	0	0	0	0	0						20
			2	1	2	2						30			0	0	1	0	0	0						20
			3	2	4	1						32			0	0	0	0	0	0						31
				0	1	3						39			0	0	0	0	1	0						19
				3	3	3									0	0	0	0	1	0						41
				1	2	1									0	0	0	0	0	0						26
				0	2	3									1	0	0	0	0	0						28
				2	0	2									0	0	0	0	0	0						31
				1	1	1									0	0	0	0	0	0
				1	3	0									0	0	0	0	0	0
				2	4	0									0	0	0	0	0	0
				3	3										0	0	0	0	0	0
				0	4										0	0	0	0	0
				1	5										0	0	0	0	0
				0	1										0	0	0	0	0
				1	5										0	0	0	0	0
				2	5										0		0	0	0
				0	2										0		0	0	0
				1	6										0		0	0	0
				1	2										0		0	0	0
				2	5										0		0	0	0
				2	3										0		0	0	0
				1											0		0	0	0
				2											0		0	0	0
				3											0			0	0
																		0	0
																		0	0
																		0	0
																		0	0
																		0	0
																		0	0
																		0
																		0
																		0
																		0
																		0
																		0
Mean	0.172932	0.125	0.238411	1.20231	3.74118	1.91195	0.815068	24.0303	24.2721	28.376	29.4697	30.8882	29.5225	28.1379	0.0693642	0.0914634	0.139535	0.0702703	0.0558659	0.225	0.0775194	24.6825	24.6618	29.8639	29.8503	30.7179	31.5208	27.3365
Standard Deviation	0.43539	0.373918	0.525466	1.22929	2.00976	1.47718	1.24847	4.13686	3.94305	3.90753	3.31418	4.01908	3.91929	4.22939	0.296958	0.309641	0.450154	0.376529	0.230307	0.931287	0.321432	6.94164	6.60216	8.21929	6.43764	6.90376	6.81419	6.74589
Total number of nuclei	133	136	151	173	170	159	146	132	136	125	132	152	111	87	173	164	172	185	179	160	129	126	136	147	147	156	144	104
SEM (Standard Error of the Mean)	0.0377531	0.0320632	0.0427618	0.0934613	0.154141	0.117148	0.103324	0.360067	0.338114	0.3495	0.288463	0.32599	0.372003	0.453438	0.0225773	0.0241789	0.0343239	0.027683	0.0172139	0.0736247	0.0283005	0.618411	0.56613	0.677915	0.530968	0.552743	0.567849	0.661489

## Sheet: Figure S2B, D
	RAD-51 foci counting (Figure S2)
	Number of RAD-51 foci scored per nucleus in each zone is shown in the indicated genotypes
	wt (0 Gy)							wt (60 Gy)							dpy-28 (60 Gy)							mnT12 (60 Gy)
	Z1	Z2	Z3	Z4	Z5	Z6	Z7	Z1	Z2	Z3	Z4	Z5	Z6	Z7	Z1	Z2	Z3	Z4	Z5	Z6	Z7	Z1	Z2	Z3	Z4	Z5	Z6	Z7
	0	0	0	1	2	4	3	33	23	20	26	31	30	24	20	20	20	32	29	29	28	15	26	19	29	30	25	24
	0	1	0	0	4	2	1	22	31	33	32	34	24	24	18	22	23	27	22	46	26	17	21	25	25	28	21	29
	0	0	0	0	1	1	2	28	23	31	30	28	29	27	14	27	21	31	34	48	28	18	20	24	24	28	35	31
	0	0	0	0	2	2	0	22	21	28	28	28	32	25	24	22	28	27	34	38	26	18	15	24	26	31	33	17
	0	0	0	0	3	1	0	22	19	31	28	28	32	27	28	20	26	30	30	35	26	14	16	21	26	37	32	19
	0	0	0	0	2	3	2	21	22	22	29	30	32	30	22	23	20	35	29	29	17	24	18	18	37	31	34	26
	2	0	0	1	4	2	2	22	19	36	31	28	33	25	21	17	31	28	24	30	26	27	30	27	31	34	38	26
	0	0	0	0	2	3	3	20	30	35	31	36	26	27	16	24	25	36	26	38	25	21	20	24	28	29	30	20
	0	0	0	0	6	5	2	17	23	32	28	29	29	25	25	17	30	35	31	38	27	15	18	25	29	35	21	18
	0	0	1	1	6	4	1	22	22	32	32	27	28	29	16	23	32	30	34	27	35	20	18	20	28	35	24	21
	0	1	0	1	4	4	1	18	36	33	29	26	30	31	16	31	35	32	37	28	22	16	18	22	24	30	37	21
	0	0	0	1	4	2	1	19	24	25	27	31	29	35	22	16	30	29	37	26	25	19	22	15	27	31	25	18
	0	0	0	1	2	3	1	23	24	32	30	27	28	29	12	21	30	27	35	33	21	11	18	23	30	36	28	24
	1	0	1	0	4	3	1	27	20	30	30	27	23	20	27	20	31	29	25	30	28	22	13	24	48	34	30	30
	2	0	0	1	1	1	0	18	20	25	31	29	30	23	15	17	31	32	38	35	27	18	21	23	25	34	23	25
	1	0	0	1	2	2	4	16	30	27	27	29	25	25	24	28	23	43	27	34	28	19	21	25	33	32	22	19
	1	0	1	1	8	2	2	20	25	27	26	28	30	27	24	27	27	42	31	27	29	22	23	19	36	39	24	23
	1	0	0	0	2	0	2	30	25	26	29	27	22	20	16	27	29	27	26	28	25	10	13	23	22	30	25	29
	0	0	0	2	0	0	0	25	20	26	31	24	22	32	16	29	34	37	33	35	29	19	17	27	41	38	22	18
	0	0	0	2	5	2	0	20	23	31	32	29	24	28	28	21	33	38	32	34	21	24	25	21	26	65	21	26
	0	0	0	1	9	1	0	24	26	35	23	30	25	27	20	27	19	28	27	33	36	27	12	24	24	23	29	31
	0	0	0	1	3	2	0	20	23	26	26	30	36	27	29	26	16	30	33	26	23	19	17	34	30	29	26	25
	0	0	0	2	3	1	0	26	21	29	29	29	35	28	25	33	30	26	30	26	23	19	25	28	28	36	29	32
	0	0	0	0	3	1	2	28	22	34	30	25	38	26	19	20	31	32	34	29	30	25	36	39	26	33	25	17
	0	0	0	1	4	0	0	22	29	26	31	31	36	38	18	35	32	32	40	38	21	25	22	29	24	33	26	21
	0	0	1	2	4	1	2	26	23	27	28	24	30	34	18	23	22	37	33	38	29	23	16	30	26	27	23	18
	0	1	0	1	8	1	0	15	25	28	29	36	28	29	36	26	27	26	29	35	22	16	16	28	27	25	24	25
	0	2	0	2	4	2	1	17	25	30	30	28	29	34	28	29	29	33	42	47	25	13	22	27	37	22	24	15
	0	1	0	1	1	3	0	20	25	31	24	28	35	36	37	32	28	28	39	29	20	10	17	26	26	20	22	19
	0	0	1	1	4	2	0	19	27	29	34	32	30	28	24	26	21	35	30	33	23	16	27	27	35	24	22	24
	0	0	1	0	5	2	1	20	27	28	29	37	33	32	23	25	34	36	35	40	24	22	17	28	27	25	34	28
	1	0	0	0	5	2	2	20	30	31	26	30	32	31	22	23	30	37	29	38	23	19	19	26	26	24	25	24
	0	0	0	1	4	1	0	24	24	27	28	28	30	29	26	19	32	36	28	32	25	26	18	43	30	30	28	22
	0	1	2	1	5	2	0	24	29	30	24	37	26	27	27	25	33	33	29	32	26	18	19	27	34	26	26	24
	0	0	1	1	3	1	0	27	32	28	30	27	32	31	28	26	28	32	28	35	22	15	22	23	32	29	29	28
	0	0	0	0	5	2	0	28	25	32	31	35	27	35	21	20	28	33	25	34	19	16	22	25	28	39	26	22
	0	0	0	0	6	1	1	31	26	32	28	28	33	24	25	16	26	31	27	31	30	20	17	29	32	29	25	34
	0	0	0	1	4	2	4	23	21	34	31	29	32	25	25	26	30	38	36	32	33	21	16	27	34	31	31	23
	0	0	0	4	2	0	0	28	29	24	28	30	34	26	19	26	30	36	29	32	28	31	16	28	28	33	32	26
	1	0	1	2	3	1	4	28	28	28	30	37	30	30	23	18	38	38	23	39	38	25	19	38	31	20	30	25
	2	0	0	4	6	0	2	32	24	29	30	38	31	28	20	29	39	37	23	29	39	15	19	31	26	28	28	38
	0	0	0	3	6	1	0	35	18	28	33	30	29	34	25	27	37	40	33	28	23	27	21	34	21	28	32	34
	0	0	0	0	4	1	0	27	31	25	26	51	32	32	22	24	26	38	23	30	26	19	26	31	26	28	30	27
	0	1	0	2	11	3	0	21	29	24	27	40	26	32	23	25	30	28	24	29	25	20	21	25	31	33	25	25
	0	0	0	3	5	0	3	20	28	29	25	39	34	26	19	26	23	42	29	33	21	18	19	29	39	33	34	22
	0	0	1	0	2	0	2	24	25	33	34	39	26	28	19	27	11	37	24	32	28	22	13	32	33	26	29	25
	0	0	0	3	3	3	1	25	35	30	34	25	30	24	23	21	24	31	29	30	21	18	18	26	30	29	26	21
	0	0	2	1	4	1	0	32	20	28	25	31	33	31	23	24	37	35	29	32	25	26	29	26	26	30	28	26
	0	0	1	2	3	2	0	20	21	22	31	26	33	18	22	26	29	35	34	36	18	30	14	29	31	29	23	21
	0	2	0	2	2	0	2	24	27	37	26	21	25	26	19	27	24	27	27	35	30	26	19	24	32	36	22	18
	0	0	0	3	3	1	5	29	30	32	28	37	27	29	26	22	26	33	32	34	22	25	16	25	29	31	26	19
	0	0	0	1	7	0	2	30	19	25	30	31	29	28	21	26	26	35	31	37	27	15	22	27	27	32	26	23
	0	0	1	2	8	2	0	20	24	30	35	37	26	31	23	30	23	31	29	36	24	21	25	26	26	33	31	20
	1	1	0	0	5	0	2	22	17	20	31	35	33	23	20	22	29	34	29	34	34	24	29	22	23	30	33	20
	0	0	0	0	3	0	0	31	26	29	30	32	29	21	29	25	32	32	38	36	33	26	21	23	34	30	27	24
	0	0	0	0	2	2	0	31	22	28	26	32	28	18	27	25	27	30	38	34	22	23	25	25	33	29	34	22
	0	0	0	1	2	4	0	22	24	33	32	32	27	28	29	19	24	27	34	41	26	23	28	26	18	28	39	24
	0	0	0	2	4	2	1	24	26	33	27	32	34	32	29	30	24	28	25	39	31	16	23	26	27	31	31	23
	0	1	0	0	2	2	0	18	24	24	37	37	29	31	27	20	21	35	43	41	24	12	18	21	24	34	41	20
	0	0	0	0	2	4	0	27	18	26	38	27	28	26	26	20	28	25	25	37	21	20	20	31	28	30	33
	1	0	0	0	4	3	0	22	23	23	36	34	26	25	12	28	19	36	33	33	28	26	24	34	26	34	34
	0	0	0	1	3	6	0	27	23	30	26	30	29	28	19	15	32	27	33	34	22	17	28	25	27	24	34
	0	0	0	0	4	0	0	30	21	30	35	35	32	26	27	21	25	26	30	34	22	27	25	21	26	28	35
	0	0	0	0	2	3	2	27	23	30	31	30	33	28	17	22	19	27	35	32	22	21	28	30	24	31	31
	0	1	0	0	1	4	3	32	22	27	28	35	33	29	27	19	19	37	37	33	29	25	19	23	25	27	28
	0	0	0	0	5	2	1	25	17	33	25	40	33	32	29	33	29	30	34	29	30	18	20	38	27	37	28
	0	0	0	1	2	4	0	23	34	25	29	36	28	22	21	29	28	33	25	27	28	18	20	24	32	31	25
	0	0	0	3	1	0	0	28	29	24	29	34	25	27	23	32	19	32	35	31	28	21	20	27	26	27	28
	1	0	0	3	3	1	1	23	27	26	31	27	36	33	23	33	42	30	31	37	37	29	21	21	38	30	29
	0	0	0	0	5	2	0	20	23	31	28	34	26	36	20	29	31	27	33	37	20	26	25	31	28	29	26
	0	0	0	0	6	1	0	28	27	28	26	31	38	37	21	30	24	35	38	40	25	30	23	17	25	31	28
	0	0	0	0	4	0	0	23	21	28	29	30	31	29	23	30	23	32	38	31	25	25	24	27	35	30	27
	0	0	0	0	4	1	0	21	24	26	29	29	35	33	20	32	30	47	32	32	24	16	24	23	36	25	28
	0	0	0	1	4	5	0	24	30	33	32	30	35	23	20	28	29	34	31	33	27	21	21	12	32	28	21
	0	0	0	2	1	2	0	24	25	37	27	25	30	19	20	29	28	30	31	32	46	20	15	24	29	25	25
	1	0	0	0	0	0	2	23	28	29	29	34	32	26	23	23	23	36	39	39	37	26	24	25	29	28	23
	0	0	0	6	1	1	0	16	26	29	29	26	28	26	15	34	33	31	33	36	37	26	17	23	28	32	31
	0	0	0	2	6	1	0	24	27	29	29	28	26	29	25	23	40	27	33	39	36	17	24	29	32	26	27
	0	0	0	0	7	0	0	22	27	37	25	31	22	35	30	34	31	24	32	33	29	19	16	19	25	30	30
	0	0	1	6	3	1	8	24	27	35	23	26	30	26	26	19	29	33	43	25	40	51	15	30	31	30	28
	1	0	1	2	11	1	0	22	25	25	29	31	40	30	25	30	32	27	34	29	32	0	14	23	37	22	24
	0	1	0	3	5	1	0	29	23	26	25	26	29	31	21	25	26	33	35	31	35	19	18	25	33	21	27
	0	1	0	1	8	5	0	25	30	25	25	37	38	29	25	27	30	34	30	30	38	24	25	24	37	37	22
	0	0	0	0	5	3	0	19	28	27	27	29	30	26	28	17	27	31	41	34	29	25	24	27	29	34	24
	0	0	0	0	3	7	0	24	20	19	31	36	26	29	22	25	33	36	28	35	31	18	21	27	36	27	20
	1	0	0	0	3	1	0	25	26	31	29	30	26	27	24	28	29	38	40	36	19	19	25	31	28	31	25
	1	0	0	0	4	6	0	29	23	27	31	25	31	31	26	24	25	32	30	33	18	22	25	31	24	34	19
	0	0	0	0	2	3	0	31	23	30	29	36	25		15	25	41	35	31	33	30	19	25	26	25	31	24
	0	0	0	1	5	5	0	23	24	27	24	30	25		26	26	30	28	30	28	29	21	24	27	28	24	23
	1	0	0	0	0	4	0	27	23	20	30	32	26		26	25	33	32	32	35	23	23	23	30	24	30	24
	1	0	0	1	0	3	1	28	18	34	35	33	24		25	25	36	37	30	36	23	23	22	18	22	28	24
	0	0	0	0	4	3	1	28	25	34	30	30	24		24	14	32	35	28	36	23	19	22	21	27	34	25
	0	0	0	0	2	4	1	25	18	24	34	30	28		22	22	30	34	34	27	25	18	18	34	28	36	27
	0	0	1	0	4	0	1	26	29	25	25	33	28		21	22	37	34	29	29	29	17	24	20	24	29	28
	0	0	0	0	3	2	1	21	20	22	27	29	27		25	21	36	31	26	35	26	29	25	23	27	31	29
	0	0	0	0	1	3	0	24	23	23	33	29	29		23	27	41	36	41	23	25	18	24	19	25	34	27
	0	0	0	1	1	3	0	28	23	26	29	33	20		25	24	41	27	65	29	26	24	27	27	25	31	25
	0	0	0	0	2	3	0	24	23	26	34	30	27		19	25	30	26	0	31	34	20	34	24	39	33	35
	1	0	0	1	5	6	0	27	23	29	26	33	30		25	24	32	31	35	24		25	20	26	30	30	29
	0	0	1	3	3	1	1	27	24	30	36	29	28		33	21	21	28	33	25		20	16	20	24	34	30
	0	0	0	1	4	2	0	24	22	26	30	28	30		22	23	32	37	34	34		21	24	24	29	32	23
	1	0	0	1	3	4	0	22	23	29	28	29	37		19	21	23	32	28	33		28	17	21	23	24	24
	0	1	0	1	4	2	0	30	22	30	26	29	34		23	24	23	33	34	27		24	27	28	34	31	24
	0	0	0	1	2	1	2	28	18	21	32	31	29		24	23	28	44	31	34		24	23	20	26	31	20
	0	0	0	3	4	1	0	17	23	29	33	33	32		26	18	25	34	30	34		24	19	23	24	29	23
	0	0	0	1	5	1	0	21	25	25	33	37	31		29	27	25	33	26	27		20	24	26	27	31	27
	0	0	1	0	7	2	0	19	25	35	25	28	32		17	22	26	16	28	26		27	25	29	27	22
	0	0	0	1	7	2	0	23	29	31	30	26	26		19	24	28	30	26	25		20	15	25	30	28
	0	0	0	4	5	2	0	31	19	30	38	32	27		24	26	28	32	30	31		25	24	29	31	23
	0	0	0	1	5	3	1	20	23	26	26	32	24		21	31	20	24	26	32		21	25	28	24	25
	0	0	0	1	3	2	2	24	31	29	29	31	28		25	24	26	29	29	26		24	23	25	29	27
	0	0	0	3	5	2	0	31	28	35	35	31			31	26	22	28	28	34		23	24	26	27	26
	0	0	0	3	4	2	2	19	22	29	26	35			29	20	23	29	29	21		17	25	25	22	28
	0	0	0	0	2	5	2	23	26	26	31	29			30	21	21	26	32	32		28	17	27	25	28
	0	0	0	0	6	4	0	22	27	22	29	32			18	27	31	23	30	30		20	18	26	22	27
	0	0	0	0	3	2	1	28	26	29	31	32			26	22	21	28	32	22		19	16	29	25	28
	0	0	1	0	4	1	0	24	28	22	34	27			27	18	22	29	45	27		18	26	26	24	30
	0	0	1	1	7	2	0	18	26	29	37	28			25	34	26	31	30	25		23	20	29	25	27
	0	0	1	2	1	2	1	23	21	25	31	29				17	21	28	34	26		21	23	29	31	27
	0	0	1	0	4	2	1	18	20	24	34	26				14	20	27	30	29		26	23	31	29	25
	0	0	2	3	4	2	2	26	24	27	32	30				14	19	22	36	37		21	22	26	25	30
	0	0	1	1	4	2	2	25	27	30	25	26				27	24	30	32	26		18	19	25	31	25
	0	0	1	2	5	4	4	22	21	26	28	33				17	24	26	29	25		18	28	26	30	27
	0	1	0	1	2	3	3	21	21	29	23	28				29	29	25	29	24		17	25	28	32	26
	0	0	0	1	2	1	2	24	18	27	28	31				29	33	30	29	31		18	23	28	23	27
	0	0	1	3	1	4	0	21	29		27	30				22	39	29	30	21		23	23	27	24	26
	0	0	0	0	4	2	2	24	21		25	29				27	41	22	37			19	20	25	24	25
	0	0	0	1	4	1	0	28	22		34	29				28	34	27	28			19	26	24	29	24
	0	0	0	1	3	1	0	25	21		33	33				29	41	29	41			20	26	28	31	25
	0	0	0	0	4	0	0	24	25		32	30				24	41	29	32			23		24	26	27
	0	0	0	1	5	0	0	22	20		30	33					32	28	29			21		23	28	31
	0	0	0	1	3	0	0	18	21		29	32					23	36	38			20		27	26	30
	0	0	0	3	4	1	0		19			31					26	27	27			22		24	25	35
		0	0	4	4	3	0		13			29					27	30	33			20		25	26	29
		0	1	2	6	1	0		26			30					26	32	38					26	29	31
		0	0	1	5	0	0		29			36					28	35	36					26	23	30
			0	2	5	1	1					30					20	25	37					26	27	33
			0	2	4	2	0					34					24	33	36					24	27	26
			0	4	4	1	0					30					22	32	26					27	29	38
			0	2	1	0	0					31					28	28	27						26	29
			1	3	4	2	0					28					25	28	31						21	25
			0	3	2	1	2					29					24	30	31						23	32
			0	0	9	2	0					29					22	28	35						29	38
			0	0	6	4	0					22					28	33	39						24
			0	0	4	2	0					33						21	35						25
			0	3	3	1	1					29						27	37						27
			0	3	4	0						31						35	31						24
			0	1	5	0						36						27	36						26
			0	2	7	0						32						29	39						21
			2	1	2	2						30						30	30						25
			3	2	4	1						32						21	38						22
				0	1	3						39						29	36						25
				3	3	3												21	35						24
				1	2	1												25							32
				0	2	3												27
				2	0	2												21
				1	1	1
				1	3	0
				2	4	0
				3	3
				0	4
				1	5
				0	1
				1	5
				2	5
				0	2
				1	6
				1	2
				2	5
				2	3										23.0932	24.4308	27.9792	31.0449	31.9085	32.1825	27	21.0075	21.3411	25.8633	28.0519	29.8252	27.3774	23.7119
				1											4.57415	4.70022	5.8638	4.86242	5.9641	5.0381	5.50539	5.25371	4.36158	4.40224	4.49952	4.98351	4.48373	4.72357
				2											118	130	144	156	153	126	98	134	129	139	154	143	106	59
				3											0.421085	0.412237	0.48865	0.389305	0.482169	0.448829	0.556128	0.453851	0.384016	0.373393	0.362581	0.416742	0.435499	0.614956
Mean	0.172932	0.125	0.238411	1.20231	3.74118	1.91195	0.815068	24.0303	24.2721	28.376	29.4697	30.8882	29.5225	28.1379
Standard Deviation	0.43539	0.373918	0.525466	1.22929	2.00976	1.47718	1.24847	4.13686	3.94305	3.90753	3.31418	4.01908	3.91929	4.22939
Total number of nuclei	133	136	151	173	170	159	146	132	136	125	132	152	111	87
SEM (Standard Error of the Mean)	0.0377531	0.0320632	0.0427618	0.0934613	0.154141	0.117148	0.103324	0.360067	0.338114	0.3495	0.288463	0.32599	0.372003	0.453438

## Sheet: Figure S3 B, D
	RAD-51 foci counting (Figure S3)
	Number of RAD-51 foci scored per nucleus in each zone is shown in the indicated genotypes
	wt (0 Gy)							wt (60 Gy)							him-17 (0 Gy)							him-17 (60 Gy)							wt (60 Gy)							met-2 (60 Gy)							set-25 (60 Gy)
	Z1	Z2	Z3	Z4	Z5	Z6	Z7	Z1	Z2	Z3	Z4	Z5	Z6	Z7	Z1	Z2	Z3	Z4	Z5	Z6	Z7	Z1	Z2	Z3	Z4	Z5	Z6	Z7	Z1	Z2	Z3	Z4	Z5	Z6	Z7	Z1	Z2	Z3	Z4	Z5	Z6	Z7	Z1	Z2	Z3	Z4	Z5	Z6	Z7
	1	1	1	5	3	1	0	21	21	22	33	34	27	20	1	1	1	1	1	1	1	19	22	30	31	37	33	30	23	27	25	31	28	23	18	28	35	19	35	48	46	27	32	24	19	35	41	39	26
	1	1	0	5	4	2	0	19	21	28	31	33	23	29	1	1	1	1	1	1	1	21	21	28	30	34	33	29	24	22	23	30	24	27	25	31	23	26	36	24	41	18	14	22	26	36	17	34	17
	1	1	1	2	4	1	0	18	20	28	30	31	24	21	1	1	1	2	2	1	1	20	20	28	33	33	32	30	24	23	28	32	27	25	29	26	19	36	41	43	31	16	24	21	36	41	36	24	15
	1	1	0	6	6	0	0	25	18	25	29	29	21	25	1	1	1	1	1	1	1	23	23	27	28	35	30	33	19	19	21	32	25	23	27	18	22	28	33	38	31	35	27	21	28	33	31	24	34
	1	1	2	2	2	2	0	17	20	24	30	29	20	22	1	1	1	1	1	1	1	24	24	28	29	30	31	31	17	29	27	32	30	26	33	19	27	31	25	42	29	32	25	20	31	25	35	22	31
	1	1	0	2	3	1	0	16	26	28	31	30	23	23	1	1	1	1	2	1	1	21	19	27	35	33	34	33	18	22	28	33	24	29	20	14	21	24	24	34	26	32	18	23	24	24	27	19	31
	1	1	1	5	2	3	0	20	25	20	29	37	20	25	1	1	1	1	1	1	0	20	23	31	27	35	33	32	26	21	24	29	24	28	25	27	22	28	28	44	37	29	28	16	28	28	37	30	28
	1	1	2	1	2	1	1	18	26	21	28	35	21	23	1	1	1	2	2	1	0	19	24	25	28	37	31	31	25	27	22	25	26	24	21	13	22	26	27	34	33	23	20	23	26	27	27	26	22
	0	1	1	6	3	1	1	16	20	23	30	36	24	24	0	1	1	1	0	1	0	25	27	25	29	34	30	30	23	26	19	26	31	32	21	24	27	31	25	42	38	24	23	21	31	25	35	31	23
	0	1	1	3	3	1	1	23	17	24	31	32	21	20	0	1	0	2	0	1	0	25	25	25	30	34	32	33	20	24	25	30	26	27	20	26	20	21	36	40	30	12	26	28	21	36	33	23	11
	0	0	0	4	12	1	0	21	19	28	29	29	25	27	0	1	0	2	3	1	0	24	22	24	33	33	30	34	15	25	29	30	23	31	27	27	19	31	24	39	40	31	26	25	31	24	32	33	30
	0	0	2	4	9	1	1	20	20	20	28	28	29	19	0	0	0	1	0	1	0	20	20	26	37	35	31	31	22	33	28	26	30	26	23	28	16	32	36	46	25	25	26	23	32	36	39	18	24
	0	0	1	4	5	1	1	21	21	28	28	31	19	23	0	0	0	1	0	1	0	21	19	27	28	34	33	30	15	33	27	30	25	27	24	20	21	14	38	38	36	31	26	22	14	38	31	29	30
	0	0	1	3	5	2	1	19	20	25	36	34	19	25	0	0	0	1	2	2	0	23	17	27	29	35	31	28	21	19	22	27	31	25	19	18	22	31	35	36	36	23	23	22	31	35	29	29	22
	0	0	2	6	7	4	0	23	21	29	33	33	21	26	0	0	0	1	0	0	0	24	18	26	31	37	30	28	19	27	25	26	29	21	20	26	18	12	32	39	34	39	32	21	12	32	32	27	38
	0	0	0	5	9	0	0	22	22	22	31	30	31	22	0	0	0	1	1	0	0	20	19	28	31	33	32	33	19	24	21	24	32	28	24	17	19	26	32	36	35	25	14	24	26	32	29	28	24
	0	0	0	3	4	0	0	21	23	20	28	31	21	21	0	0	0	0	1	0	0	19	20	30	30	35	32	30	25	19	25	23	26	37	23	25	17	25	29	34	37	32	24	17	25	29	27	30	31
	0	0	1	5	4	1	0	20	24	23	27	27	24	24	0	0	0	0	1	0	0	20	21	29	29	37	33	31	33	21	19	23	27	26	18	23	20	19	39	33	34	33	27	24	19	39	26	27	32
	0	0	2	3	5	1	0	19	20	24	28	28	23	23	0	0	0	0	1	0	0	21	28	29	29	31	30	34	33	24	25	23	30	31	31	28	36	20	24	35	43	36	25	22	20	24	28	36	35
	0	0	0	2	4	1	0	23	27	21	30	31	24	27	0	0	0	0	1	0	0	22	23	28	23	37	31	30	19	23	30	24	29	30	33	28	23	33	31	26	33	37	19	29	33	31	19	26	36
	0	0	1	4	7	2	0	18	22	20	31	29	24	25	0	0	0	0	1	0	0	23	27	30	33	33	33	31	32	19	24	30	27	32	25	26	23	36	26	37	41	43	27	24	36	26	30	34	42
	0	0	2	4	2	0	0	23	23	22	38	30	23	26	0	0	0	0	2	0	0	21	20	28	35	34	34	31	23	25	21	29	27	25	21	27	34	26	31	32	45	44	32	22	26	31	25	38	43
	0	0	3	4	3	2	0	21	21	23	30	31	21	25	0	0	0	0	0	0	0	20	21	29	37	35	30	31	17	18	21	28	31	27	24	27	35	19	35	48	46	27	14	21	19	35	41	39	26
	0	0	3	1	4	1	0	20	22	21	35	20	20	23	0	0	0	0	0	0	0	20	26	28	31	36	31	29	19	22	22	25	30	28	26	31	23	26	19	24	41	18	24	21	26	19	17	34	17
	0	0	0	2	4	3	0	18	20	20	29	35	26	21	0	0	0	0	3	0	0	23	22	29	30	33	29	32	26	21	29	30	34	30	26	26	19	36	41	43	31	16	27	23	36	41	36	24	15
	0	0	0	4	3	3	0	21	19	22	28	31	23	27	0	0	0	0	0	0	0	24	26	27	31	32	30	34	25	19	24	29	32	29	25	18	22	28	33	38	31	35	25	23	28	33	31	24	34
	0	0	1	3	5	2	0	21	18	25	27	30	24	25	0	0	0	0	0	0	0	21	22	28	30	34	32	29	16	22	27	31	31	21	24	19	27	31	25	42	29	32	18	22	31	25	35	22	31
	0	0	0	2	3	1	0	21	20	25	25	36	21	23	0	0	0	0	0	0	0	22	24	29	29	35	31	30	19	23	22	31	36	27	24	14	21	24	24	34	26	32	28	23	24	24	27	19	31
	0	0	0	2	2	2	0	20	21	26	30	33	20	22	0	0	0	0	1	0	0	25	20	28	28	33	33	31	22	20	21	28	28	27	22	27	22	28	28	44	37	29	20	21	28	28	37	30	28
	0	0	0	2	7	1	0	19	22	20	31	32	21	21	0	0	0	0	1	0	0	24	25	29	29	34	30	33	18	24	24	32	32	25	22	13	22	26	27	34	33	23	23	28	26	27	27	26	22
	0	0	2	3	6	2	0	18	23	28	29	31	23	24	0	0	0	0	1	0	0	29	19	30	30	33	37	30	24	24	25	20	24	26	26	24	27	31	25	42	38	24	26	23	31	25	35	31	23
	0	0	0	1	4	0	0	18	20	30	31	30	22	23	0	0	0	0	2	0	0	20	26	26	31	32	33	29	24	26	26	28	29	24	24	26	20	21	19	40	30	12	26	23	21	19	33	23	11
	0	0	3	6	3	0	0	20	19	29	30	29	27	24	0	0	0	0	3	0	0	21	26	27	31	35	31	27	22	26	24	31	27	31	27	27	19	31	24	39	40	31	26	22	31	24	32	33	30
	0	0	0	3	5	0	0	19	21	22	29	28	23	23	0	0	0	0	0	0	0	23	22	30	30	33	30	28	15	24	25	27	24	31	22	28	16	32	36	46	25	25	26	22	32	36	39	18	24
	0	0	1	1	2	0	0	21	18	28	28	30	20	22	0	0	0	0	0	0	0	24	23	28	33	37	32		20	13	24	24	28	24	22	20	21	14	19	38	36	31	23	21	14	19	31	29	30
	0	0	1	2	2	0	0	17	19	25	30	29	27	21	0	0	0	0	0	0	0	20	24	30	30	34	30		18	20	29	16	23	23	29	18	22	31	35	36	36	23	32	24	31	35	29	29	22
	0	0	1	3	2	1	0	24	21	29	31	32	28	25	0	0	0	0	1	0	0	20	20	29	30	35	31		21	26	24	24	28	29	26	26	18	12	32	39	34	39	14	23	12	32	32	27	38
	0	0	2	4	4	2	0	23	22	23	32	30	25	20	0	0	0	0	1	0	0	27	21	28	31	33	33		27	20	25	28	24	27	29	17	19	26	32	36	35	35	24	24	26	32	29	28	34
	0	0	3	2	5	1	1	21	21	24	30	31	26	24	0	0	0	0	1	0	0	18	23	29	30	37	30		21	21	24	19	26	27	24	25	17	25	29	34	37	35	27	22	25	29	27	30	34
	0	0	0	2	5	3	1	20	20	22	31	29	21	23	0	0	0	0	2	0	0	20	27	28	31	35	31		23	26	28	22	25	28	25	23	20	19	19	33	34	35	25	24	19	19	26	27	34
	0	0	3	1	6	4	0	21	22	29	32	37	22	24	0	0	0	0	1	0	0	17	28	29	29	34	28		21	21	25	19	30	28	22	28	36	20	24	35	43	35	29	22	20	24	28	36	34
	0	0	2	2	3	1	0	22	27	23	33	33	23		0	0	0	0	1	0	0	28	24	31	29	31	33		15	23	24	31	28	28	30	28	36	33	31	26	33	35	17	21	33	31	19	26	34
	0	0	0	2	4	1	0	20	23	26	32	34	27		0	0	0	0	3	0	0	23	29	30	31	35	33		20	26	24	25	29	38	26	32	28	36	26	37	41	33	30	21	36	26	30	34	32
	0	0	1	2	2	5	0	19	20	31	30	36	26		0	0	0	0	1	0	0	29	24	31	30	35	30		25	20	26	27	26	29	21	18	22	31	35	36	36	26	21	23	31	35	29	29	25
	0	0	1	4	5	1	0	19	19	25	31	35	20		0	0	0	0	1	0	0	22	27	28	29	37	32		20	28	22	27	26	35	20	26	18	12	32	39	34	41	25	23	12	32	32	27	40
	0	0	1	1	9	2	0	23	20	26	29	37	23		0	0	0	0	1	0	0	23	23	29	30	33	30		28	20	23	24	26	33	23	17	19	26	32	36	35	45	18	22	26	32	29	28	44
	0	0	1	4	3	0	0	21	21	27	29	34	27		0	0	0	0	0	0	0	24	24	29	31	35	31		24	25	25	23	29	30	29	25	17	25	29	34	37	32	28	23	25	29	27	30	31
	0	0	1	3	2	2	2	21	23	24	28	30	28		0	0	0	0	2	0	0	22	22	28	30	34	30		27	27	17	26	28	34	18	23	20	19	19	33	34	43	20	21	19	19	26	27	42
	0	0	2	3	10	0	0	24	27	24	29	39	26		0	0	0	0	0	0	0	20	23	30	31	37			20	21	27	23	23	27	21	28	36	20	24	35	43	36	23	28	20	24	28	36	35
	0	0	0	2	2	3	0	19	19	25	28	32	30		0	0	0	0	3	0	0	23	27	31	29	36			28	22	24	28	26	27	23	28	23	33	31	26	33	37	26	23	33	31	19	26	36
	0	0	1	2	3	2	0	23	18	27	27	37	27		0	0	0	0	0	0	0	22	28	30	35	33			17	23	22	25	30	27	15	26	23	36	26	37	41	43	26	23	36	26	30	34	42
	0	0	1	1	4	2	0	21	20	28	30	36	29		0	0	0	0	1	0	0	23	25	31	33				17	22	23	26	34	31	23	27	34	26	31	32	45	44	26	22	26	31	25	38	43
	0	0	2	3	2	2	0	23	24	29	31	36	26		0	0	0	0	1	0	0	24	23		35				15	22	23	32	27	33	17	27	35	19	35	48	46	27	26	22	19	35	41	39	26
	0	0	0	5	2	2	0	20	20	23	29	35	29		0	0	0	0	0	0	0	21							22	23	19	24	28	26	23	31	23	26	19	24	41	18	23	21	26	19	17	34	17
	0	1	0	2	2	1	0	20	21	25	29	33	28		0	0	0	0	2	0	0	20							25	25	16	26	27	27	25	26	19	36	41	43	31	16	32	24	36	41	36	24	15
	0	1	0	2	4	1	1	19	23	28	32	36	30		0	0		0	0	0	0	22							23	31	27	26	27	27	25	18	22	28	33	38	31	35	14	23	28	33	31	24	34
	0	1	0	1	5	1	0	23	19	29	30	35	34			0		0	0	0	0	23							21	23	33	27	26	26	22	19	27	31	25	42	29	32	24	24	31	25	35	22	31
	0	1	1	3	2	3	0	23	21	31	29	35	31			0			1	0	0	24							23	17	29	27	26	30	26	14	21	24	24	34	26	32	27	22	24	24	27	19	31
	0	1	1	3	3	2	0	21	25	30		37	29						2	0	0	20							25	25	31	22	34	31	23	27	22	28	28	44	37	29	25	28	28	28	37	30	28
	0	1	3	3	4	2	0	23	19	25		33	24						1	0	0	27							22	21	33	30	28	30	24	13	22	26	27	34	33	23	19	28	26	27	27	26	22
	0	1	2	4	3	12	0	20	21	25		37	26						0	0	0	18							18	23	27	22	30	31	25	24	27	31	25	42	38	24	32	26	31	25	35	31	23
	0	1	1	2	3	0	1	23	20	27		35	25						1	0	0	20							22	25	26	23	30	25	22	26	20	21	38	40	30	12	14	26	21	38	33	23	11
	0	1	1	1	4	2	2	21	27	28		34	26						2	0	0	21							22	23	26	32	26	32	28	27	19	31	37	39	40	31	24	26	31	37	32	33	30
	0	1	1	1	6	2	0	28				35	30						0	0	0								18	26	26	27	27	28	27	28	16	32	36	46	25	25	27	27	32	36	39	18	24
	0	1	0	3	5	4	0	23				38	29						0	0	0								18	32	26	28	34	28	26	20	21	14	35	38	36	31	25	23	14	35	31	29	30
	1	0	0	3	2	2	0	21				33	27						0	0	0								26	21	27	30	30	27	24	23	20	19	36	33	34	33	18	25	19	36	26	27	32
	1	0	2	2	2	1	0	22				32	28						0	0	0								20	19	25	32	25	25	34	28	36	20	36	35	43	36	26	22	20	36	28	36	35
	1	0	2	2	2	3	0	20												0	0								24	26	27	32	35	26	27	38	23	33	31	26	33	37	22	25	33	31	19	26	36
	1	0	1	4	5	3	0	21													0								22	24	28	33	26	26	21	26	23	36	26	37	41	43	23	23	36	26	30	34	42
	1	0	1	2	6	1	0														0								26	28	25	29	27	25	22	27	34	26	31	32	45	44	24	24	26	31	25	38	43
	1	0	1	4	5	2	0																						18	22	29	26	27	22	25	27	35	19	35	48	46	27	26	22	19	35	41	39	26
	1	0	0	3	2	1	0																						29	26	21	28	31	24	22	31	23	26	19	24	41	18	26	26	26	19	17	34	17
	1	0	2	3	3	3	0																						17	28	33	28	30	26	24	26	19	36	41	43	31	16	28	26	36	41	36	24	15
	1	0	2	3	3	1																							24	22	31	22	25	25	24	18	22	28	33	38	31	35	23	26	28	33	31	24	34
	0	0	0	2	4	2																							21	22	22	26	29	31	28	19	27	31	25	42	29	32	26	26	31	25	35	22	31
	0	0	1	1	7	1																							28	20	31	29	28	27	25	14	21	24	24	34	26	32	20	24	24	24	27	19	31
	0	0	0	4	8	2																							24	20	23	26	30	24	27	27	22	28	28	44	37	29	24	23	28	28	37	30	28
	0	0	1	5	5	5																							19	16	29	26	33	25	24	33	22	26	27	34	33	23	27	22	26	27	27	26	22
	0	0	1	3	6	1																							16	18	27	29	27	23	24	24	27	31	25	42	38	24	25	24	31	25	35	31	23
	0	0	3	6	3	1																							21	23	25	29	23	15	26	36	20	21	19	40	30	12	29	25	21	19	33	23	11
	0	0	2	3	2	2																							25	21	28	21	27	22	21	27	19	31	24	39	40	31	17	25	31	24	32	33	30
	0	0	1	3	5	1																							27	22	25	28	27	32	33	28	16	32	36	46	25	25	30	24	32	36	39	18	24
	0	0	0	2	4	2																							23	24	26	24	28	30	32	20	21	14	19	38	36	31	21	22	14	19	31	29	30
	0	0	0	2	3	1																							25	22	25	24	32	30	29	38	22	31	35	36	36	23	25	21	31	35	29	29	22
	0	0	2	1	7	2																							20	19	32	23	25	35	32	26	38	12	32	39	34	39	18	21	12	32	32	27	38
	0	0	1	2	3	3																							17	18	30	27	42	32	28	37	37	26	32	36	35	35	28	24	26	32	29	28	34
	0	0	0	2	4	7																							25	27	28	27	30	24	19	25	36	25	29	34	37	35	20	24	25	29	27	30	34
	0	0	0	3	5	2																							28	23	26	28	30	31	31	35	37	19	19	33	34	35	23	24	19	19	26	27	34
	0	0	0	3	5	2																							32	24	26	25	31	32	26	28	36	20	24	35	43	35	26	23	20	24	28	36	34
	0	0	0	8	3	1																							19	24	30	29	28	29	27	13	22	26	27	34	33	23	26	23	26	27	27	26	22
	0	0	1	4	2	1																							25	21	26	36	29	29	28	24	27	31	25	42	38	24	26	28	31	25	35	31	23
	0	0	2	4	2	1																							25	25	28	30	28	30	24	26	20	21	19	40	30	12	26	23	21	19	33	23	11
	0	0	1	2	4	0																							30	22	27	28	27	33	23	27	19	31	24	39	40	31	23	23	31	24	32	33	30
	0	0	2	5	3	0																							21	23	22	26	36	25		28	16	32	36	46	25	25	32	22	32	36	39	18	24
	0	0	2	2	2	3																							25	23	25	23	25	20		20	21	14	33	38	36	31	14	22	14	33	31	29	30
	0	0	1	1	1	1																							19	14	21	26	24	24		23	20	19	33	24	34	33	24	21	19	33	17	27	32
	0	0	1	3	6	2																							20	24	26	28	27	28		28	36	20	33	43	43	36	27	24	20	33	36	36	35
	0	0	1	3	3	1																							23	24	41	26	32	28		28	23	33	31	38	33	37	25	23	33	31	31	26	36
	0	0	1	2		1																							24	21	27	28	36	28		26	23	28	26	42	41	29	19	24	28	26	35	34	28
	0	0	0	2		3																							26	21	29	26	27	26		18	34	31	31	34	45	23	28	22	31	31	27	38	22
	0	0	0	2		2																							22	19	21	31	26	26		19	35	24	35	44	46	24	23	28	24	35	37	39	23
	0	0	0	2		2																							20	23	23	24	27	29		14	23	28	34	34	41	12	26	28	28	34	27	34	11
	0	0	0	2		0																							22	23	21	27	27	23		27	19	26	41	42	31	31	20	24	26	41	35	24	30
	0	0	0	1		6																							27	18	27	33	30	32		13	22	31	33	40	31	25	24	22	31	33	33	24	24
	0	0	1	5		2																							18	27	21	31	31	23		24	27	21	25	39	29	31	27	21	21	25	32	22	30
	0	1	2	7		0																							25	24	24	25	29	31		26	21	31	35	46	26	23	25	21	31	35	39	19	22
	0	1	1	3		3																							21	24	27	33	35	35		27	22	32	28	38	25	39	29	23	32	28	31	18	38
	0	1	0	2		1																							29	34	26	24	30	40		28	22	14	27	36	36		17	23	14	27	29	29
	0	1	1	1		1																							27	29	27	33	29	35		20	27	31	36	39	36		30	22	23	36	32	29
	0	1	0	2		1																							21	25	22	22	24	24		18	20	33	39		34		21	23	24	39		27
	0	1	0	2		1																							17	18	25	26	32	29		26	19	34	24				25	21	23	24
	0	1	1	1		2																							16	22	22	24	26	34		27	16	33	36				18	28	22	36
	0	1	1	3		2																							22	22	27	27	32	36		27	21	32	19				28	23	21	19
	0	1	3	3		1																							29	19	25	33	29	29		27	22	32	35				20	23	21	35
	0	1	2	1		2																							28	19	23	28	30	27		27	18	32	32				23	22	21	32
	0	0	1	2		1																							25	29	28	28	35	34		28	28	34	33				26	22	21	33
	0	0	0	5		0																							38	20	30	23	31	38		27	33	35	33				26	21	21	33
	0	0	0	5		3																							29	24	23	26	39	28		27	32	32	35				26	24	23	35
	0	0	0	4		3																							21	20	24	30	35	39		32	34	34	35				26	22	22	35
	0	0	1	3		2																							22	20	22	27	26	19		32	28	33	36				23	25	22	36
	1	0	0	5		1																							27	20	25	28	27	27		33	33	30	37					23	25	37
	1	0	1	6		2																							26	25	27	26	26	28		34	35	32	38						23	38
	1	0	0	3		1																							27	22	24	22	29	24		28	33	33	37						22	37
	1	0	1	1		1																							29	29	26	26	33	36		33	34	36	38						24	38
	1	0	0	2		1																							24	18	24	25	27	33		35	36		39							39
	1	0	2	2		8																								24		33	29	28		34			41							41
	1	0	2	1		3																								27		27	29	32		36
	1	0	0	3		2																								23		27	34
	1	0	1	4		1																								22		25	32
	0	0	1	2																												26	29
	0	0	1	2																												29	27
	0	0	1	2																												29	32
	0	0	3	2																												26	31
	0	0	1	1																												26
	0	0	1	3																												29
	0	0	1
	0	0	0
	0	0	0
	0	0	3
	0	0	1
	0	0	2
	0	0	1
	0	0	1
	0	0	0
	0	0	0
	0	0	2
	0	0	2
	0	0	1
	0	0	0
	0	0	1
	0	0	1
	0	1	1
	0	1	1
	0	1	1
	0	1	1
	0	1	1
	0	1
	0	1
	0	1
	0	1
	0	1
	0	1
	0	1
	0	0
	0	0
	0	0
	0	0
	0	0
	0	0
	0	0
	0	0
	0	0
	0	0
	0	0
	0	0
	1	0
	1	0
	1	0
	1	0
	1	0
	1	0
	1	0
	1	0
	1	0
	0	0
	0	0
	0	0
	0	0
	0	0
	0	0
	0	0
	0	0
	0	0
	0	0
	0	0
	0	0
	0	0
	0	0
	0	0
	0	0
	0	0
	0	0
	0	0
	0	0
	0	0
	0	0
	0	0
	0	0
	0	0
	0	1
	0	1
	0	1
	0	1
	0	1
	0	1
	0	1
	0	1
	0	1
	0	1
	0	1
	0	0
	0	0
	0	0
	0	0
	0	0
	0	0
	0	0
	0	0
	0	0
	0	0
	0	0
	0	0
	0	0
	0	0
	1	0
	1	0
	1	0
	1	0
	1	0
	1	0
	1	0
	1	0
	1	0
	1	0
	1	0
	1	0
	0	0
	0	0
	0	0
	0	0
	0	0
	0	0
	0	0
	0	0
	0	0
	0	0
	0	0
	0	0
	0	0
	0	0
	0	0
	0	0
	0	0
	0	0
	0	0
	0	0
	0	0
	0	0
	0	0
	0	0
	0	0
	0	1
	0	1
	0	1
	0	1
	0	1
	0	1
	0	1
	0	1
	0	1
	0	1
	0	0
	0	0
	0	0
	0	0
	0	0
	0	0
	0	0
	0	0
	0	0
	0	0
	0	0
	0	0
	0	0
	0	0
	0	0
	0	0
	0	0
	0	0
	1	0
	1	0
	1	0
	1	0
	1	0
	1	0
	1	0
	1	0
	1	0
	0	0
	0	0
	0	0
	0	0
	0	0
	0	0
	0
	0
	0
	0
	0
	0
	0
	0
	0
	0
	0
	0
	0
	0
	0
	0
	0
	0
	0
	0
	0
	0
	0
	0
	0
	0
	0
	0
	0
	0
	0
	0
	0
	0
	0
	0
	0
	0
	0
	0
	0
	0
	0
	0
	0
	0
Mean	0.155556	0.203822	0.974359	2.88889	4.07143	1.76744	0.191781	20.7101	21.3016	25.1111	30.0517	32.5075	24.7015	23.4146	0.142857	0.189655	0.163636	0.350877	0.955224	0.220588	0.0857143	22.0952	23.1321	28.3654	30.6038	34.3529	31.4583	30.7647	22.672	23	25.368	27.0741	28.7444	28.2362	24.6022	25.0787	24.472	26.871	30.2937	37.5596	35.3545	29.4673	24.125	23.2314	25.5161	30.2937	30.5596	28.3545	28.4673
Standard Deviation	0.362938	0.403481	0.879507	1.45411	2.03703	1.61299	0.461204	2.1564	2.43387	3.12178	2.21179	3.332	3.48162	2.21332	0.353094	0.395452	0.373355	0.612117	0.911755	0.452046	0.281963	2.56976	2.92889	1.6923	2.48333	1.73001	1.61058	1.8596	4.36218	3.61205	3.49778	3.42865	3.4171	4.23413	3.79971	5.74816	6.33675	6.40753	6.08088	5.60494	5.64157	8.06731	4.33582	2.18617	6.08808	6.08088	5.60494	5.64157	8.06731
Total number of nuclei	360	314	156	135	98	129	73	69	63	63	58	67	67	41	56	58	55	57	67	68	70	63	53	52	53	51	48	34	125	129	125	135	133	127	93	127	125	124	126	109	110	107	120	121	124	126	109	110	107
SEM (Standard Error of the Mean)	0.0191285	0.0227697	0.0704169	0.12515	0.205771	0.142016	0.0539799	0.2596	0.306638	0.393307	0.290422	0.407068	0.425347	0.345662	0.0471842	0.0519254	0.0503432	0.0810768	0.111389	0.0548187	0.033701	0.32376	0.402313	0.23468	0.341111	0.24225	0.232467	0.318919	0.390166	0.318023	0.312851	0.295092	0.2963	0.375719	0.394012	0.510067	0.566777	0.575413	0.541728	0.536856	0.537902	0.779896	0.395805	0.198743	0.546726	0.541728	0.536856	0.537902	0.779896
[truncated: 7 more columns]

## Sheet: Figure S4A
	RAD-51 foci counting (Figure S4)
	Number of RAD-51 foci scored per nucleus in each zone is shown in the indicated genotypes
	wt (60 Gy)							cku-80 (60 Gy)							lig-4 (60 Gy)
	Z1	Z2	Z3	Z4	Z5	Z6	Z7	Z1	Z2	Z3	Z4	Z5	Z6	Z7	Z1	Z2	Z3	Z4	Z5	Z6	Z7
	33	23	20	26	31	30	24	31	33	20	30	34	39	44	22	30	29	37	32	27	25
	22	31	33	32	34	24	24	41	24	21	30	29	41	48	34	27	33	33	30	37	23
	28	23	31	30	28	29	27	34	20	29	24	31	41	37	38	21	31	32	32	40	30
	22	21	28	28	28	32	25	27	30	29	32	29	41	38	33	24	30	32	30	28	37
	22	19	31	28	28	32	27	29	25	21	33	31	28	35	33	25	29	35	31	26	30
	21	22	22	29	30	32	30	28	23	27	34	31	34	31	19	29	29	34	27	34	20
	22	19	36	31	28	33	25	20	25	31	30	24	42	34	18	29	27	32	31	29	32
	20	30	35	31	36	26	27	23	29	19	29	31	41	31	22	28	28	31	23	31	32
	17	23	32	28	29	29	25	24	29	27	28	30	36	34	23	28	29	34	29	24	33
	22	22	32	32	27	28	29	20	25	26	31	31	36	27	15	23	30	32	28	24	34
	18	36	33	29	26	30	31	26	26	22	30	26	36	32	20	24	30	34	37	33	30
	19	24	25	27	31	29	35	24	35	19	22	24	32	26	21	25	30	33	36	27	30
	23	24	32	30	27	28	29	24	20	25	29	33	32	34	28	19	30	31	36	27	23
	27	20	30	30	27	23	20	26	33	26	30	28	28	28	23	33	31	32	36	26	42
	18	20	25	31	29	30	23	18	27	22	28	32	36	37	22	24	34	32	27	26	27
	16	30	27	27	29	25	25	26	18	25	27	35	27	36	29	25	29	31	33	25	23
	20	25	27	26	28	30	27	19	24	27	25	30	32	35	25	29	27	30	30	40	23
	30	25	26	29	27	22	20	32	27	26	30	33	33	33	23	21	26	32	30	28	24
	25	20	26	31	24	22	32	23	26	29	34	29	31	32	28	30	25	30	33	29	23
	20	23	31	32	29	24	28	30	25	25	37	34	40	39	31	29	26	37	36	33	24
	24	26	35	23	30	25	27	30	21	23	34	37	36	27	33	27	27	34	35	25	38
	20	23	26	26	30	36	27	23	21	21	32	34	41	40	27	31	28	32	36	27	28
	26	21	29	29	29	35	28	29	35	31	39	32	30	38	27	29	26	31	34	26	27
	28	22	34	30	25	38	26	37	27	26	36	27	29	29	19	28	28	33	36	33	39
	22	29	26	31	31	36	38	30	25	29	35	32	24	31	23	24	30	33	37	27	27
	26	23	27	28	24	30	34	30	29	31	35	32	30	35	33	25	31	32	35	28	23
	15	25	28	29	36	28	29	39	27	44	36	28	33	31	31	28	25	32	35	28	26
	17	25	30	30	28	29	34	29	29	38	39	30	35	32	35	31	26	34	37	34	25
	20	25	31	24	28	35	36	31	29	30	27	27	36	28	39	33	27	34	38	29	37
	19	27	29	34	32	30	28	21	32	38	30	31	38	26	19	33	28	33	38	27	26
	20	27	28	29	37	33	32	20	25	17	29	30	23	29	18	28	29	35	38	35	29
	20	30	31	26	30	32	31	19	27	34	25	30	32	34	19	23	28	37	38	26	28
	24	24	27	28	28	30	29	31	36	25	57	29	35	25	23	24	26	30	37	29	29
	24	29	30	24	37	26	27	25	29	19	0	27	28	31	25	27	27	39	35	28	27
	27	32	28	30	27	32	31	33	28	28	13	28	38	30	29	27	33	39	33	33	26
	28	25	32	31	35	27	35	29	25	36	28	25	31	31	21	26	30	30	33	29	35
	31	26	32	28	28	33	24	23	26	34	31	29	33	29	25	24	39	32	37	28	26
	23	21	34	31	29	32	25	29	29	37	27	29	33	28	24	25	38	32	35	34	27
	28	29	24	28	30	34	26	21	28	32	25	31	30	28	25	25	37	33	32	40	30
	28	28	28	30	37	30	30	25	21	23	29	35	35	28	21	29	36	34	29	28	23
	32	24	29	30	38	31	28	26	29	31	26	29	33	27	24	27	38	35	29	35	32
	35	18	28	33	30	29	34	28	23	29	27	32	30	26	20	28	35	35	29	27	32
	27	31	25	26	51	32	32	27	39	25	28	32	30	32	31	27	37	35	30	37	34
	21	29	24	27	40	26	32	18	23	23	31	27	26	32	24	25	36	35	32	26	43
	20	28	29	25	39	34	26	18	26	22	13	30	31	33	20	28	31	34	35	34	41
	24	25	33	34	39	26	28	19	29	36	23	42	31	27	33	27	35	32	37	27	40
	25	35	30	34	25	30	24	33	38	28	30	32	28	27	18	28	37	34	30	28	40
	32	20	28	25	31	33	31	18	37	25	29	31	28	30	23	29	38	36	37	36	39
	20	21	22	31	26	33	18	29	23	32	32	34	31	33	25	31	35	34	34	31	39
	24	27	37	26	21	25	26	19	31	34	32	36	36	27	23	30	36	5	37	30	25
	29	30	32	28	37	27	29	17	25	35	28	28	30	24	25	30	32	36	31	39	32
	30	19	25	30	31	29	28	20	27	26	30	31	30	28	20	31	37	37	29	39	26
	20	24	30	35	37	26	31	29	32	29	24	34	35	24	21	24	33	40	28	27	37
	22	17	20	31	35	33	23	28	29	39	30	30	34	35	31	25	29	34	33	26	25
	31	26	29	30	32	29	21	23	26	35	27	31	29	40	27	30	25	35	28	38
	31	22	28	26	32	28	18	22	24	34	33	32	28	36	20	29	24	33	28	28
	22	24	33	32	32	27	28	28	24	28	24	30	24	33	22	29	17	32	31	35
	24	26	33	27	32	34	32	20	24	28	30	32	26	34	27	28	21	27	38	40
	18	24	24	37	37	29	31	25	27	31	27	32	27	36	27	27	25	28	31	34
	27	18	26	38	27	28	26	24	30	21	28	27	34	45	25	26	26	27	38	40
	22	23	23	36	34	26	25	15	30	38	28	27	32	37	20	33	23	28	37	43
	27	23	30	26	30	29	28	23	20	26	29	30	36	44	29	32	24	26	30	28
	30	21	30	35	35	32	26	25	26	26	32	30	30	34	28	30	30	27	37	39
	27	23	30	31	30	33	28	26	19	15	32	29	30	33	19	27	33	28	31	26
	32	22	27	28	35	33	29	28	23	24	31	28	32	40	19	27	28	27	31	28
	25	17	33	25	40	33	32	27	28	33	30	31	30	36	21	29	27	26	31	39
	23	34	25	29	36	28	22	35	26	33	29	34	24	28	23	31	27	27	30
	28	29	24	29	34	25	27	19	27	34	31	33	26	28	23	19		26	30
	23	27	26	31	27	36	33	24	28	36	28	32	26	33	25	21		27	35
	20	23	31	28	34	26	36	24	20	36	34	26	34	35	27	24		33	33
	28	27	28	26	31	38	37	31	21	30	27	31	26	32	30	20		39	32
	23	21	28	29	30	31	29	26	20	32	32	30	33	25	21	22		34	32
	21	24	26	29	29	35	33	22	22	29	29	29	29	33	25	23		35	30
	24	30	33	32	30	35	23	27	27	29	35	34	38	26	24	24		35	32
	24	25	37	27	25	30	19	27	21	28	29	31	30	31	25
	23	28	29	29	34	32	26	24	15	32	33	26	32	25	25
	16	26	29	29	26	28	26	25	23	32	31	29	28	35	21
	24	27	29	29	28	26	29	24	19	24	32	33	31	24	27
	22	27	37	25	31	22	35	23	18	26	25	28	34	32	28
	24	27	35	23	26	30	26	24	21	27	34	26	33	23	25
	22	25	25	29	31	40	30	27	28	29	30	28	30	30
	29	23	26	25	26	29	31	24	20	26	32	23	29	30
	25	30	25	25	37	38	29	31	21	47	37	29	36	25
	19	28	27	27	29	30	26	27	23	24	37	27	32	34
	24	20	19	31	36	26	29	25	27	25	26	29	25	35
	25	26	31	29	30	26	27	25	32	26	25	35	31	31
	29	23	27	31	25	31	31	27	31	26	33	27	25	34
	31	23	30	29	36	25		27	24	27	27	26	30	29
	23	24	27	24	30	25		29	27	34	25	29	32	29
	27	23	20	30	32	26		24	25	28	31	35	31	30
	28	18	34	35	33	24		28	28	27	28	27	31	33
	28	25	34	30	30	24		22	27	24	29	26	40	30
	25	18	24	34	30	28		25	22	23	31	29	33	28
	26	29	25	25	33	28		28	29	32	31	33	32	28
	21	20	22	27	29	27		24	25	27	26	30	34	30
	24	23	23	33	29	29		33	40	23	22	29	34	32
	28	23	26	29	33	20		23	33	26	27	34	31	34
	24	23	26	34	30	27		35	23	22	27	29	27	44
	27	23	29	26	33	30		23	32	30	32	29	42	39
	27	24	30	36	29	28		26	22	20	26	35	31	42
	24	22	26	30	28	30		31	21	24	31	25	28	37
	22	23	29	28	29	37		32	18	24	27	29	33	33
	30	22	30	26	29	34		25	22	22	25	38	31	39
	28	18	21	32	31	29		37	21	29	36	32	32	34
	17	23	29	33	33	32		24	20	24	31	35	33	37
	21	25	25	33	37	31		28	24	32	37	28	35	31
	19	25	35	25	28	32		32	30	26	28	28	31	25
	23	29	31	30	26	26		26	21	23	35	37	32	32
	31	19	30	38	32	27		22	27	28	28	30	35	31
	20	23	26	26	32	24		25	32	30	32	34	28	42
	24	31	29	29	31	28		21	26	28	28	31	27	29
	31	28	35	35	31			33	28	25	27	25	35	26
	19	22	29	26	35			35	34	28	30	31	30	45
	23	26	26	31	29				26	28	27	27	33	32
	22	27	22	29	32				26	30	25	28	33	39
	28	26	29	31	32				30	28	27	25	37	38
	24	28	22	34	27				19	29	23	30	30	33
	18	26	29	37	28				22	26	24	24	30
	23	21	25	31	29				32	25	33	26	30
	18	20	24	34	26				26	24	27	42	32
	26	24	27	32	30				31	21	32	22	32
	25	27	30	25	26				23	26	36	29	30
	22	21	26	28	33				25	27	24	29	34
	21	21	29	23	28				25	24	30	26	30
	24	18	27	28	31				25	36	26	27	26
	21	29		27	30				22	27	30	31	31
	24	21		25	29				25	25	26	24	27
	28	22		34	29				31	31	23	29	30
	25	21		33	33				29	26	25	33	25
	24	25		32	30				23	30	30	28	29
	22	20		30	33				30	25	30	29	34
	18	21		29	32				30	30	30	30	27
		19			31				29	24	22	27	35
		13			29				32	30	26	32
		26			30				35	32	26	30
		29			36					32	24	34
					30					32	32	37
					34					30	26	29
					30					35	29	29
					31					40	24	36
					28					30	26	29
					29					35		32
					29					27		29
					22					33		31
					33					33		34
					29					36		28
					31					28		42
					36					26
					32					29
					30					31
					32					26
					39					27
										25
										26
Mean	24.0303	24.2721	28.376	29.4697	30.8882	29.5225	28.1379	26.1327	26.3111	28.2273	29.0993	30.2517	31.8195	32.4274	24.925	26.9054	29.8657	32.2297	32.8514	31.0303	30.1111
Standard Deviation	4.13686	3.94305	3.90753	3.31418	4.01908	3.91929	4.22939	4.94344	4.71812	5.12398	5.38026	3.5362	4.1228	5.17173	4.96513	3.3604	4.55903	4.57973	3.45889	5.10496	6.02406
Total number of nuclei	132	136	125	132	152	111	87	113	135	154	141	147	133	117	80	74	67	74	74	66	54
SEM (Standard Error of the Mean)	0.360067	0.338114	0.3495	0.288463	0.32599	0.372003	0.453438	0.46504	0.406071	0.412902	0.4531	0.291661	0.357492	0.478127	0.555119	0.390639	0.556974	0.532382	0.402087	0.628377	0.819771

## Sheet: Statistics
		p-value two-sided Mann Whitney U-test
											*	<0.05
											**	<0.01
	Control 0 Gy										***	<0.001
											****	<0.0001
			RAD-51 foci compared to wt
			z1	z2	z3	z4	z5	z6	z7
		dpy-28	0.0869	0.2251	0.1873	0.0002	<0.0001	<0.0001	0.0015
		mnT12	0.8911	0.3885	0.0583	0.2971	0.6966	0.0002	0.2291
		met-2	<0.0001	<0.0001	<0.0001	<0.0001	<0.0001	<0.0001	0.0188
		set-25	<0.0001	<0.0001	<0.0001	<0.0001	<0.0001	<0.0001	0.0579
		met-2 set-25	<0.0001	<0.0001	<0.0001	<0.0001	<0.0001	<0.0001	<0.0001
		lig-4	0.6092	0.2101	0.678	0.2566	0.6182	0.0961	0.3693
		rad-54	<0.0001	<0.0001	<0.0001	<0.0001	<0.0001	<0.0001	<0.0001
		dsb-1	0.0074	0.4584	0.0213	<0.0001	<0.0001	<0.0001	<0.0001
		spo-11	0.0042	0.4536	<0.0001	<0.0001	<0.0001	<0.0001	0.6452
		him-17	0.8468	0.8609	<0.0001	<0.0001	<0.0001	<0.0001	0.1658
		cku-80	0.6611	0.3665	0.2197	0.0012	<0.0001	<0.0001	<0.0001
			RAD-51 foci compared to wt;EV
			z1	z2	z3	z4	z5	z6	z7
		lig-4(RNAi)	0.5226	0.4809	0.7056	0.2434	0.9403	0.0011	0.0002
		cku-70(RNAi)	0.3904	0.894	0.0315	0.726	<0.0001	<0.0001	<0.0001
			RAD-51 foci compared to wt 0 Gy
			z1	z2	z3	z4	z5	z6	z7
		wt 10 Gy	<0.0001	<0.0001	<0.0001	<0.0001	<0.0001	<0.0001	<0.0001
		wt 20 Gy	<0.0001	<0.0001	<0.0001	<0.0001	<0.0001	<0.0001	<0.0001
		wt 30 Gy	<0.0001	<0.0001	<0.0001	<0.0001	<0.0001	<0.0001	<0.0001
		wt 60 Gy	<0.0001	<0.0001	<0.0001	<0.0001	<0.0001	<0.0001	<0.0001
		wt 100 Gy	<0.0001	<0.0001	<0.0001	<0.0001	<0.0001	<0.0001	<0.0001
											*	<0.05
	IRR 60 Gy										**	<0.01
			RAD-51 foci compared to wt								***	<0.001
			z1	z2	z3	z4	z5	z6	z7		****	<0.0001
		dpy-28	0.3144	0.0034	<0.0001	<0.0001	<0.0001	<0.0001	0.003
		mnT12	0.0044	0.0022	0.2945	0.2926	0.0383	0.0634	0.1036
		met-2	<0.0001	0.9221	0.001	<0.0001	<0.0001	<0.0001	<0.0001
		set-25	0.0014	0.3406	0.5879	<0.0001	0.0001	0.8766	<0.0001
		met-2 set-25	<0.0001	<0.0001	0.5376	<0.0001	<0.0001	<0.0001	<0.0001
		rad-54	<0.0001	<0.0001	<0.0001	<0.0001	<0.0001	<0.0001	<0.0001
		dsb-1	0.3993	0.4594	0.1173	0.1615	0.3361	0.002	0.161
		spo-11	0.9258	0.226	<0.0001	0.1473	0.0671	<0.0001	<0.0001
		him-17	0.0026	0.0004	<0.0001	0.1783	0.0012	<0.0001	<0.0001
		cku-80	0.0008	0.0004	0.445	0.5958	0.2054	<0.0001	<0.0001
			RAD-51 foci compared to wt;EV
		lig-4(RNAi)	0.5226	0.4809	0.7056	0.2434	0.9403	0.0011	0.0002
		cku-70(RNAi)	0.3904	0.894	0.0315	0.726	<0.0001	<0.0001	<0.0001
